# Supplementary material for: Disentangling the recognition complexity of a protein hub using a nanopore
Source: Nat Commun. 2022 Feb 21;13:978. doi: 10.1038/s41467-022-28465-8 (PMC8861093; doi:10.1038/s41467-022-28465-8)
Supplement: Supplementary file 3 — Source Data [file 41467_2022_28465_MOESM3_ESM.xlsx]

## Sheet: Fig. 2e
2 μM WDR5					4 μM WDR5					10 μM WDR5
Bin center	Number of Release events	Fitting			Bin center	Number of Release events	Fitting			Bin center	Number of Release events	Fitting
1.5	9	4.33119			0.5	5	1.49761			0.5	8	8.73084
1.83333	8	9.16448			0.83333	4	3.21637			0.83333	29	18.67
2.16667	19	18.9918			1.16667	8	6.88267			1.16667	64	39.581
2.5	41	37.6308			1.5	15	14.6135			1.5	113	82.3679
2.83333	71	67.6939			1.83333	32	30.5094			1.83333	158	164.68
3.16667	93	98.8855			2.16667	61	61.4259			2.16667	280	302.038
3.5	80	92.2367			2.5	121	114.37			2.5	396	460.017
3.83333	39	32.7316			2.83333	177	179.934			2.83333	448	469.466
4.16667	3	1.44809			3.16667	184	196.923			3.16667	219	202.216
					3.5	91	98.6061			3.5	30	13.5812
					3.83333	19	9.1604

## Sheet: Fig. 2f
2 μM WDR5					4 μM WDR5					10 μM WDR5
Bin center	Number of Capture events	Fitting			Bin center	Number of Capture events	Fitting			Bin center	Number of Capture events	Fitting
0.5	66	55.187			0.16667	77	67.604			0.5	200	176.196
0.83333	55	71.8773			0.5	107	107.762			0.83333	290	262.367
1.16667	62	59.0682			0.83333	115	124.532			1.16667	275	271.262
1.5	45	38.5344			1.16667	90	86.9228			1.5	201	187.949
1.83333	36	40.3906			1.5	70	66.6624			1.83333	165	170.966
2.16667	26	28.2263			1.83333	79	87.471			2.16667	120	138.969
2.5	13	9.66605			2.16667	56	68.8297			2.5	84	65.0015
2.83333	13	9.07119			2.5	36	25.6893			2.83333	72	68.8222
3.16667	8	10.7104			2.83333	33	20.6893			3.16667	109	96.8033
3.5	3	6.36735			3.16667	20	12.5058			3.5	66	84.3421
3.83333	1	0.85621			3.5	16	21.6465			3.83333	36	25.8405
4.16667	1	0.00468			3.83333	9	10.7478			4.16667	6	0.83303
					4.16667	1	1.20815
					4.5	1	0.00449
0.5	-0.54816	-0.54806	55.1375	55.1376
0.50367	-0.54816	-0.54805	55.4451	55.4452	0.16667	17.7117	17.7117	66.1675	66.1675	0.5	-10.1146	-10.1145	174.152	174.152
0.50734	-0.54816	-0.54805	55.7512	55.7513	0.171	17.7117	17.7117	66.7424	66.7424	0.50367	-10.1146	-10.1145	175.4	175.4
0.51101	-0.54816	-0.54804	56.0556	56.0557	0.17534	17.7117	17.7117	67.3197	67.3197	0.50734	-10.1146	-10.1145	176.648	176.648
0.51468	-0.54816	-0.54803	56.3584	56.3585	0.17968	17.7117	17.7117	67.8993	67.8993	0.51101	-10.1146	-10.1145	177.894	177.894
0.51835	-0.54816	-0.54802	56.6595	56.6597	0.18402	17.7117	17.7117	68.4811	68.4811	0.51468	-10.1146	-10.1145	179.139	179.139
0.52202	-0.54816	-0.54801	56.9589	56.9591	0.18836	17.7117	17.7117	69.0651	69.0651	0.51835	-10.1146	-10.1145	180.383	180.383
0.52569	-0.54816	-0.548	57.2565	57.2567	0.19269	17.7117	17.7117	69.6512	69.6512	0.52202	-10.1146	-10.1144	181.625	181.625
0.52936	-0.54816	-0.54799	57.5523	57.5525	0.19703	17.7117	17.7117	70.2394	70.2394	0.52569	-10.1146	-10.1144	182.865	182.865
0.53303	-0.54816	-0.54798	57.8462	57.8464	0.20137	17.7117	17.7117	70.8294	70.8294	0.52936	-10.1146	-10.1144	184.104	184.104
0.5367	-0.54816	-0.54797	58.1382	58.1384	0.20571	17.7117	17.7117	71.4212	71.4212	0.53303	-10.1146	-10.1144	185.341	185.341
0.54037	-0.54816	-0.54796	58.4283	58.4285	0.21004	17.7117	17.7117	72.0149	72.0149	0.5367	-10.1146	-10.1144	186.576	186.576
0.54404	-0.54816	-0.54795	58.7163	58.7165	0.21438	17.7117	17.7117	72.6101	72.6101	0.54037	-10.1146	-10.1144	187.808	187.809
0.54771	-0.54816	-0.54793	59.0024	59.0026	0.21872	17.7117	17.7117	73.207	73.207	0.54404	-10.1146	-10.1144	189.039	189.039
0.55138	-0.54816	-0.54792	59.2863	59.2865	0.22306	17.7117	17.7117	73.8053	73.8053	0.54771	-10.1146	-10.1143	190.266	190.267
0.55506	-0.54816	-0.54791	59.5681	59.5684	0.22739	17.7117	17.7117	74.4051	74.4051	0.55138	-10.1146	-10.1143	191.492	191.492
0.55873	-0.54816	-0.54789	59.8478	59.848	0.23173	17.7117	17.7117	75.0061	75.0061	0.55506	-10.1146	-10.1143	192.714	192.714
0.5624	-0.54816	-0.54787	60.1252	60.1255	0.23607	17.7117	17.7117	75.6084	75.6084	0.55873	-10.1146	-10.1143	193.934	193.934
0.56607	-0.54816	-0.54785	60.4004	60.4007	0.24041	17.7117	17.7117	76.2117	76.2117	0.5624	-10.1146	-10.1143	195.15	195.151
0.56974	-0.54816	-0.54784	60.6733	60.6736	0.24474	17.7117	17.7117	76.8161	76.8161	0.56607	-10.1146	-10.1142	196.364	196.364
0.57341	-0.54816	-0.54782	60.9438	60.9442	0.24908	17.7117	17.7117	77.4214	77.4214	0.56974	-10.1146	-10.1142	197.574	197.574
0.57708	-0.54816	-0.54779	61.212	61.2124	0.25342	17.7117	17.7117	78.0276	78.0276	0.57341	-10.1146	-10.1142	198.781	198.781
0.58075	-0.54816	-0.54777	61.4778	61.4781	0.25776	17.7117	17.7117	78.6344	78.6344	0.57708	-10.1146	-10.1142	199.984	199.984
0.58442	-0.54816	-0.54775	61.7411	61.7415	0.2621	17.7117	17.7117	79.2418	79.2418	0.58075	-10.1146	-10.1141	201.183	201.183
0.58809	-0.54816	-0.54772	62.0018	62.0023	0.26643	17.7117	17.7117	79.8498	79.8498	0.58442	-10.1146	-10.1141	202.378	202.379
0.59176	-0.54816	-0.54769	62.2601	62.2606	0.27077	17.7117	17.7117	80.4582	80.4582	0.58809	-10.1146	-10.1141	203.57	203.57
0.59543	-0.54816	-0.54767	62.5158	62.5163	0.27511	17.7117	17.7117	81.0669	81.0669	0.59176	-10.1146	-10.114	204.757	204.758
0.5991	-0.54816	-0.54764	62.7688	62.7693	0.27945	17.7117	17.7117	81.6758	81.6758	0.59543	-10.1146	-10.114	205.94	205.941
0.60277	-0.54816	-0.5476	63.0192	63.0198	0.28378	17.7117	17.7117	82.2848	82.2848	0.5991	-10.1146	-10.1139	207.119	207.119
0.60644	-0.54816	-0.54757	63.2669	63.2675	0.28812	17.7117	17.7117	82.8937	82.8937	0.60277	-10.1146	-10.1139	208.293	208.293
0.61011	-0.54816	-0.54753	63.5118	63.5125	0.29246	17.7117	17.7117	83.5026	83.5026	0.60644	-10.1146	-10.1138	209.462	209.463
0.61378	-0.54816	-0.54749	63.754	63.7546	0.2968	17.7117	17.7117	84.1112	84.1112	0.61011	-10.1146	-10.1138	210.626	210.627
0.61745	-0.54816	-0.54745	63.9933	63.994	0.30113	17.7117	17.7117	84.7195	84.7195	0.61378	-10.1146	-10.1137	211.785	211.786
0.62112	-0.54816	-0.54741	64.2298	64.2306	0.30547	17.7117	17.7117	85.3273	85.3273	0.61745	-10.1146	-10.1137	212.94	212.941
0.62479	-0.54816	-0.54737	64.4634	64.4642	0.30981	17.7117	17.7117	85.9345	85.9345	0.62112	-10.1146	-10.1136	214.088	214.089
0.62846	-0.54816	-0.54732	64.6941	64.6949	0.31415	17.7117	17.7117	86.5411	86.5411	0.62479	-10.1146	-10.1136	215.232	215.233
0.63213	-0.54816	-0.54727	64.9218	64.9226	0.31849	17.7117	17.7117	87.1468	87.1468	0.62846	-10.1146	-10.1135	216.37	216.371
0.6358	-0.54816	-0.54721	65.1464	65.1474	0.32282	17.7117	17.7117	87.7517	87.7517	0.63213	-10.1146	-10.1134	217.502	217.503
0.63947	-0.54816	-0.54716	65.3681	65.3691	0.32716	17.7117	17.7117	88.3555	88.3555	0.6358	-10.1146	-10.1134	218.628	218.629
0.64314	-0.54816	-0.5471	65.5866	65.5877	0.3315	17.7117	17.7117	88.9581	88.9581	0.63947	-10.1146	-10.1133	219.748	219.749
0.64681	-0.54816	-0.54704	65.8021	65.8032	0.33584	17.7117	17.7117	89.5595	89.5595	0.64314	-10.1146	-10.1132	220.862	220.863
0.65048	-0.54816	-0.54697	66.0144	66.0156	0.34017	17.7117	17.7117	90.1595	90.1595	0.64681	-10.1146	-10.1131	221.97	221.971
0.65415	-0.54816	-0.5469	66.2235	66.2247	0.34451	17.7117	17.7117	90.758	90.758	0.65048	-10.1146	-10.113	223.071	223.072
0.65782	-0.54816	-0.54682	66.4294	66.4307	0.34885	17.7117	17.7117	91.3549	91.3549	0.65415	-10.1146	-10.1129	224.165	224.167
0.66149	-0.54816	-0.54674	66.632	66.6334	0.35319	17.7117	17.7117	91.9501	91.9501	0.65782	-10.1146	-10.1128	225.253	225.255
0.66517	-0.54816	-0.54666	66.8314	66.8328	0.35752	17.7117	17.7117	92.5433	92.5433	0.66149	-10.1146	-10.1127	226.334	226.336
0.66884	-0.54816	-0.54657	67.0274	67.029	0.36186	17.7117	17.7117	93.1346	93.1346	0.66517	-10.1146	-10.1126	227.408	227.41
0.67251	-0.54816	-0.54648	67.2201	67.2218	0.3662	17.7117	17.7117	93.7238	93.7238	0.66884	-10.1146	-10.1125	228.475	228.477
0.67618	-0.54816	-0.54638	67.4094	67.4112	0.37054	17.7117	17.7117	94.3107	94.3108	0.67251	-10.1146	-10.1123	229.535	229.537
0.67985	-0.54815	-0.54628	67.5953	67.5971	0.37487	17.7117	17.7117	94.8953	94.8954	0.67618	-10.1146	-10.1122	230.587	230.589
0.68352	-0.54815	-0.54617	67.7777	67.7797	0.37921	17.7117	17.7117	95.4775	95.4775	0.67985	-10.1146	-10.112	231.631	231.634
0.68719	-0.54815	-0.54606	67.9567	67.9588	0.38355	17.7117	17.7117	96.057	96.057	0.68352	-10.1146	-10.1119	232.668	232.671
0.69086	-0.54815	-0.54594	68.1321	68.1343	0.38789	17.7117	17.7117	96.6338	96.6338	0.68719	-10.1146	-10.1117	233.697	233.7
0.69453	-0.54815	-0.54581	68.3041	68.3064	0.39223	17.7117	17.7117	97.2078	97.2078	0.69086	-10.1146	-10.1115	234.718	234.721
0.6982	-0.54815	-0.54567	68.4724	68.4749	0.39656	17.7117	17.7117	97.7788	97.7788	0.69453	-10.1146	-10.1114	235.731	235.734
0.70187	-0.54815	-0.54553	68.6372	68.6398	0.4009	17.7117	17.7117	98.3467	98.3467	0.6982	-10.1146	-10.1112	236.735	236.739
0.70554	-0.54815	-0.54538	68.7983	68.8011	0.40524	17.7117	17.7117	98.9114	98.9114	0.70187	-10.1146	-10.111	237.731	237.735
0.70921	-0.54815	-0.54522	68.9559	68.9588	0.40958	17.7117	17.7117	99.4728	99.4728	0.70554	-10.1146	-10.1108	238.719	238.723
0.71288	-0.54815	-0.54506	69.1097	69.1128	0.41391	17.7117	17.7117	100.031	100.031	0.70921	-10.1146	-10.1105	239.698	239.702
0.71655	-0.54815	-0.54488	69.2598	69.2631	0.41825	17.7117	17.7117	100.585	100.585	0.71288	-10.1146	-10.1103	240.668	240.672
0.72022	-0.54815	-0.5447	69.4062	69.4097	0.42259	17.7117	17.7117	101.136	101.136	0.71655	-10.1146	-10.11	241.629	241.634
0.72389	-0.54815	-0.5445	69.5489	69.5525	0.42693	17.7117	17.7117	101.682	101.682	0.72022	-10.1146	-10.1098	242.581	242.586
0.72756	-0.54815	-0.5443	69.6878	69.6916	0.43126	17.7117	17.7117	102.225	102.225	0.72389	-10.1146	-10.1095	243.524	243.529
0.73123	-0.54815	-0.54408	69.8229	69.827	0.4356	17.7117	17.7117	102.764	102.764	0.72756	-10.1146	-10.1092	244.458	244.463
0.7349	-0.54815	-0.54386	69.9542	69.9585	0.43994	17.7117	17.7117	103.299	103.299	0.73123	-10.1146	-10.1089	245.382	245.388
0.73857	-0.54815	-0.54362	70.0816	70.0861	0.44428	17.7117	17.7117	103.829	103.829	0.7349	-10.1146	-10.1085	246.296	246.303
0.74224	-0.54815	-0.54337	70.2052	70.21	0.44862	17.7117	17.7118	104.355	104.355	0.73857	-10.1146	-10.1082	247.201	247.208
0.74591	-0.54815	-0.5431	70.3248	70.3299	0.45295	17.7117	17.7118	104.876	104.876	0.74224	-10.1146	-10.1078	248.096	248.103
0.74958	-0.54815	-0.54283	70.4406	70.4459	0.45729	17.7117	17.7118	105.392	105.392	0.74591	-10.1146	-10.1075	248.981	248.989
0.75325	-0.54815	-0.54254	70.5525	70.5581	0.46163	17.7117	17.7118	105.904	105.904	0.74958	-10.1146	-10.107	249.856	249.864
0.75692	-0.54815	-0.54223	70.6604	70.6663	0.46597	17.7117	17.7118	106.411	106.411	0.75325	-10.1146	-10.1066	250.721	250.729
0.76059	-0.54815	-0.54191	70.7643	70.7706	0.4703	17.7117	17.7118	106.913	106.913	0.75692	-10.1146	-10.1062	251.576	251.584
0.76426	-0.54815	-0.54157	70.8643	70.8709	0.47464	17.7117	17.7118	107.409	107.409	0.76059	-10.1146	-10.1057	252.42	252.429
0.76793	-0.54815	-0.54121	70.9603	70.9672	0.47898	17.7117	17.7118	107.901	107.901	0.76426	-10.1146	-10.1052	253.253	253.263
0.7716	-0.54815	-0.54084	71.0522	71.0596	0.48332	17.7117	17.7118	108.387	108.387	0.76793	-10.1146	-10.1047	254.076	254.086
0.77528	-0.54815	-0.54044	71.1402	71.1479	0.48765	17.7117	17.7118	108.867	108.867	0.7716	-10.1146	-10.1041	254.888	254.898
0.77895	-0.54815	-0.54003	71.224	71.2322	0.49199	17.7117	17.7118	109.342	109.342	0.77528	-10.1146	-10.1035	255.689	255.7
0.78262	-0.54815	-0.53959	71.3038	71.3124	0.49633	17.7117	17.7118	109.811	109.811	0.77895	-10.1146	-10.1029	256.479	256.491
0.78629	-0.54815	-0.53914	71.3796	71.3886	0.50067	17.7117	17.7119	110.274	110.274	0.78262	-10.1146	-10.1023	257.258	257.27
0.78996	-0.54815	-0.53866	71.4513	71.4608	0.50501	17.7117	17.7119	110.731	110.731	0.78629	-10.1146	-10.1016	258.025	258.038
0.79363	-0.54815	-0.53816	71.5188	71.5288	0.50934	17.7117	17.7119	111.182	111.183	0.78996	-10.1146	-10.1009	258.782	258.795
0.7973	-0.54815	-0.53763	71.5823	71.5928	0.51368	17.7117	17.7119	111.627	111.628	0.79363	-10.1146	-10.1001	259.526	259.541
0.80097	-0.54815	-0.53708	71.6416	71.6527	0.51802	17.7117	17.7119	112.066	112.066	0.7973	-10.1146	-10.0993	260.259	260.275
0.80464	-0.54815	-0.5365	71.6968	71.7085	0.52236	17.7117	17.7119	112.498	112.499	0.80097	-10.1146	-10.0985	260.981	260.997
0.80831	-0.54815	-0.53589	71.7479	71.7601	0.52669	17.7117	17.712	112.924	112.924	0.80464	-10.1146	-10.0976	261.691	261.708
0.81198	-0.54815	-0.53525	71.7948	71.8077	0.53103	17.7117	17.712	113.343	113.344	0.80831	-10.1146	-10.0967	262.389	262.406
0.81565	-0.54815	-0.53458	71.8375	71.8511	0.53537	17.7117	17.712	113.756	113.756	0.81198	-10.1146	-10.0957	263.074	263.093
0.81932	-0.54815	-0.53388	71.8761	71.8904	0.53971	17.7117	17.712	114.161	114.162	0.81565	-10.1146	-10.0947	263.748	263.768
0.82299	-0.54815	-0.53314	71.9105	71.9256	0.54404	17.7117	17.7121	114.56	114.56	0.81932	-10.1146	-10.0937	264.41	264.431
0.82666	-0.54815	-0.53237	71.9408	71.9566	0.54838	17.7117	17.7121	114.952	114.952	0.82299	-10.1146	-10.0925	265.059	265.081
0.83033	-0.54815	-0.53156	71.9668	71.9834	0.55272	17.7117	17.7121	115.336	115.337	0.82666	-10.1146	-10.0914	265.696	265.719
0.834	-0.54815	-0.53072	71.9887	72.0061	0.55706	17.7117	17.7121	115.714	115.714	0.83033	-10.1146	-10.0901	266.32	266.345
0.83767	-0.54815	-0.52983	72.0064	72.0247	0.56139	17.7117	17.7122	116.084	116.084	0.834	-10.1146	-10.0888	266.932	266.958
0.84134	-0.54815	-0.5289	72.0199	72.0391	0.56573	17.7117	17.7122	116.446	116.447	0.83767	-10.1146	-10.0875	267.531	267.558
0.84501	-0.54815	-0.52793	72.0291	72.0494	0.57007	17.7117	17.7123	116.801	116.802	0.84134	-10.1146	-10.086	268.118	268.146
0.84868	-0.54815	-0.52691	72.0342	72.0555	0.57441	17.7117	17.7123	117.149	117.149	0.84501	-10.1146	-10.0845	268.691	268.721
0.85235	-0.54815	-0.52584	72.0351	72.0574	0.57875	17.7117	17.7123	117.489	117.489	0.84868	-10.1146	-10.083	269.252	269.284
0.85602	-0.54815	-0.52473	72.0318	72.0552	0.58308	17.7117	17.7124	117.821	117.821	0.85235	-10.1146	-10.0813	269.8	269.833
0.85969	-0.54815	-0.52356	72.0243	72.0489	0.58742	17.7117	17.7124	118.145	118.146	0.85602	-10.1146	-10.0796	270.334	270.37
0.86336	-0.54815	-0.52234	72.0126	72.0384	0.59176	17.7117	17.7125	118.461	118.462	0.85969	-10.1146	-10.0778	270.856	270.893
0.86703	-0.54815	-0.52106	71.9967	72.0238	0.5961	17.7117	17.7126	118.769	118.77	0.86336	-10.1146	-10.0759	271.364	271.403
0.8707	-0.54815	-0.51972	71.9766	72.005	0.60043	17.7117	17.7126	119.07	119.071	0.86703	-10.1146	-10.0739	271.859	271.9
0.87437	-0.54815	-0.51833	71.9523	71.9821	0.60477	17.7117	17.7127	119.362	119.363	0.8707	-10.1146	-10.0718	272.341	272.384
0.87804	-0.54815	-0.51687	71.9238	71.9551	0.60911	17.7117	17.7128	119.645	119.646	0.87437	-10.1146	-10.0696	272.809	272.854
0.88172	-0.54815	-0.51534	71.8911	71.924	0.61345	17.7117	17.7128	119.921	119.922	0.87804	-10.1146	-10.0673	273.263	273.311
0.88539	-0.54815	-0.51374	71.8543	71.8887	0.61778	17.7117	17.7129	120.188	120.189	0.88172	-10.1146	-10.0649	273.704	273.754
0.88906	-0.54815	-0.51208	71.8133	71.8494	0.62212	17.7117	17.713	120.446	120.448	0.88539	-10.1146	-10.0624	274.132	274.184
0.89273	-0.54815	-0.51033	71.7682	71.806	0.62646	17.7117	17.7131	120.696	120.698	0.88906	-10.1146	-10.0598	274.545	274.6
0.8964	-0.54815	-0.50851	71.7189	71.7585	0.6308	17.7117	17.7132	120.938	120.939	0.89273	-10.1146	-10.057	274.945	275.003
0.90007	-0.54815	-0.50661	71.6654	71.7069	0.63514	17.7117	17.7133	121.171	121.172	0.8964	-10.1146	-10.0541	275.331	275.392
0.90374	-0.54815	-0.50463	71.6078	71.6513	0.63947	17.7117	17.7135	121.395	121.396	0.90007	-10.1146	-10.0511	275.703	275.767
0.90741	-0.54815	-0.50255	71.5461	71.5917	0.64381	17.7117	17.7136	121.61	121.612	0.90374	-10.1146	-10.0479	276.061	276.128
0.91108	-0.54815	-0.50039	71.4802	71.528	0.64815	17.7117	17.7137	121.816	121.818	0.90741	-10.1146	-10.0446	276.406	276.476
0.91475	-0.54815	-0.49813	71.4103	71.4603	0.65249	17.7117	17.7139	122.014	122.016	0.91108	-10.1146	-10.0412	276.736	276.809
0.91842	-0.54815	-0.49578	71.3363	71.3887	0.65682	17.7117	17.7141	122.202	122.205	0.91475	-10.1146	-10.0375	277.052	277.129
0.92209	-0.54815	-0.49332	71.2582	71.313	0.66116	17.7117	17.7142	122.382	122.384	0.91842	-10.1146	-10.0337	277.353	277.434
0.92576	-0.54815	-0.49075	71.176	71.2334	0.6655	17.7117	17.7144	122.553	122.555	0.92209	-10.1146	-10.0298	277.641	277.726
0.92943	-0.54815	-0.48808	71.0898	71.1499	0.66984	17.7117	17.7146	122.714	122.717	0.92576	-10.1146	-10.0256	277.914	278.004
0.9331	-0.54815	-0.48529	70.9995	71.0624	0.67417	17.7117	17.7148	122.866	122.869	0.92943	-10.1146	-10.0213	278.174	278.267
0.93677	-0.54815	-0.48238	70.9052	70.971	0.67851	17.7117	17.715	123.01	123.013	0.9331	-10.1146	-10.0168	278.418	278.516
0.94044	-0.54815	-0.47935	70.807	70.8758	0.68285	17.7117	17.7153	123.143	123.147	0.93677	-10.1145	-10.0121	278.649	278.751
0.94411	-0.54815	-0.47619	70.7047	70.7767	0.68719	17.7117	17.7155	123.268	123.272	0.94044	-10.1145	-10.0071	278.865	278.972
0.94778	-0.54815	-0.4729	70.5985	70.6737	0.69152	17.7117	17.7158	123.384	123.388	0.94411	-10.1145	-10.002	279.066	279.179
0.95145	-0.54815	-0.46947	70.4883	70.567	0.69586	17.7117	17.7161	123.49	123.494	0.94778	-10.1145	-9.99657	279.253	279.372
0.95512	-0.54815	-0.4659	70.3741	70.4564	0.7002	17.7117	17.7164	123.587	123.591	0.95145	-10.1145	-9.99094	279.426	279.55
0.95879	-0.54815	-0.46218	70.2561	70.3421	0.70454	17.7117	17.7167	123.674	123.679	0.95512	-10.1145	-9.98507	279.584	279.714
0.96246	-0.54815	-0.45831	70.1342	70.224	0.70888	17.7117	17.717	123.752	123.757	0.95879	-10.1145	-9.97893	279.728	279.863
0.96613	-0.54815	-0.45427	70.0084	70.1022	0.71321	17.7117	17.7174	123.821	123.826	0.96246	-10.1145	-9.97253	279.857	279.999
0.9698	-0.54815	-0.45007	69.8787	69.9768	0.71755	17.7117	17.7178	123.88	123.886	0.96613	-10.1145	-9.96585	279.971	280.12
0.97347	-0.54815	-0.4457	69.7452	69.8477	0.72189	17.7117	17.7182	123.93	123.936	0.9698	-10.1145	-9.95888	280.071	280.227
0.97714	-0.54815	-0.44116	69.6079	69.7149	0.72623	17.7117	17.7187	123.97	123.977	0.97347	-10.1145	-9.9516	280.156	280.319
0.98081	-0.54815	-0.43643	69.4668	69.5786	0.73056	17.7117	17.7191	124.001	124.008	0.97714	-10.1145	-9.94402	280.227	280.398
0.98448	-0.54814	-0.43151	69.322	69.4387	0.7349	17.7117	17.7196	124.022	124.03	0.98081	-10.1145	-9.93611	280.283	280.461
0.98815	-0.54814	-0.42639	69.1735	69.2952	0.73924	17.7117	17.7202	124.034	124.043	0.98448	-10.1145	-9.92786	280.324	280.511
0.99183	-0.54814	-0.42107	69.0212	69.1483	0.74358	17.7117	17.7207	124.037	124.046	0.98815	-10.1145	-9.91925	280.351	280.546
0.9955	-0.54814	-0.41553	68.8652	68.9978	0.74791	17.7117	17.7214	124.03	124.039	0.99183	-10.1145	-9.91029	280.363	280.567
0.99917	-0.54814	-0.40978	68.7056	68.844	0.75225	17.7117	17.722	124.013	124.023	0.9955	-10.1145	-9.90095	280.36	280.574
1.00284	-0.54814	-0.40381	68.5423	68.6867	0.75659	17.7117	17.7227	123.987	123.998	0.99917	-10.1145	-9.89121	280.343	280.566
1.00651	-0.54814	-0.3976	68.3755	68.5261	0.76093	17.7117	17.7234	123.952	123.963	1.00284	-10.1145	-9.88107	280.311	280.545
1.01018	-0.54814	-0.39114	68.2051	68.3621	0.76527	17.7117	17.7242	123.907	123.919	1.00651	-10.1144	-9.8705	280.264	280.509
1.01385	-0.54814	-0.38444	68.0311	68.1948	0.7696	17.7117	17.725	123.852	123.866	1.01018	-10.1144	-9.85949	280.203	280.458
1.01752	-0.54814	-0.37748	67.8536	68.0243	0.77394	17.7117	17.7259	123.789	123.803	1.01385	-10.1144	-9.84803	280.127	280.394
1.02119	-0.54814	-0.37025	67.6726	67.8505	0.77828	17.7117	17.7268	123.715	123.73	1.01752	-10.1144	-9.8361	280.037	280.315
1.02486	-0.54814	-0.36275	67.4882	67.6736	0.78262	17.7117	17.7278	123.633	123.649	1.02119	-10.1144	-9.82368	279.932	280.223
1.02853	-0.54814	-0.35496	67.3003	67.4935	0.78695	17.7117	17.7288	123.541	123.558	1.02486	-10.1144	-9.81076	279.812	280.116
1.0322	-0.54814	-0.34688	67.109	67.3103	0.79129	17.7117	17.7299	123.439	123.458	1.02853	-10.1144	-9.7973	279.678	279.995
1.03587	-0.54813	-0.33849	66.9144	67.1241	0.79563	17.7117	17.7311	123.329	123.348	1.0322	-10.1144	-9.78331	279.529	279.861
1.03954	-0.54813	-0.32979	66.7165	66.9348	0.79997	17.7117	17.7323	123.209	123.229	1.03587	-10.1144	-9.76875	279.366	279.712
1.04321	-0.54813	-0.32077	66.5152	66.7426	0.8043	17.7117	17.7337	123.08	123.102	1.03954	-10.1144	-9.7536	279.188	279.549
1.04688	-0.54813	-0.31141	66.3107	66.5474	0.80864	17.7117	17.735	122.941	122.965	1.04321	-10.1143	-9.73785	278.995	279.373
1.05055	-0.54813	-0.3017	66.1029	66.3494	0.81298	17.7117	17.7365	122.794	122.818	1.04688	-10.1143	-9.72148	278.789	279.182
1.05422	-0.54813	-0.29164	65.892	66.1485	0.81732	17.7117	17.7381	122.637	122.663	1.05055	-10.1143	-9.70445	278.567	278.978
1.05789	-0.54813	-0.28121	65.6778	65.9448	0.82165	17.7117	17.7397	122.471	122.499	1.05422	-10.1143	-9.68676	278.332	278.76
1.06156	-0.54813	-0.27041	65.4606	65.7384	0.82599	17.7117	17.7415	122.296	122.326	1.05789	-10.1143	-9.66837	278.082	278.529
1.06523	-0.54812	-0.25921	65.2403	65.5292	0.83033	17.7117	17.7433	122.112	122.144	1.06156	-10.1143	-9.64927	277.818	278.284
1.0689	-0.54812	-0.24761	65.0169	65.3174	0.83467	17.7117	17.7453	121.919	121.953	1.06523	-10.1143	-9.62942	277.539	278.025
1.07257	-0.54812	-0.2356	64.7904	65.103	0.83901	17.7117	17.7474	121.717	121.753	1.0689	-10.1142	-9.6088	277.247	277.753
1.07624	-0.54812	-0.22315	64.561	64.886	0.84334	17.7117	17.7496	121.506	121.544	1.07257	-10.1142	-9.58739	276.94	277.467
1.07991	-0.54812	-0.21027	64.3287	64.6666	0.84768	17.7117	17.7519	121.287	121.327	1.07624	-10.1142	-9.56515	276.619	277.168
1.08358	-0.54812	-0.19694	64.0934	64.4446	0.85202	17.7117	17.7543	121.059	121.101	1.07991	-10.1142	-9.54207	276.283	276.856
1.08725	-0.54812	-0.18313	63.8552	64.2203	0.85636	17.7117	17.7569	120.822	120.867	1.08358	-10.1142	-9.51811	275.934	276.531
1.09092	-0.54811	-0.16885	63.6143	63.9936	0.86069	17.7117	17.7596	120.576	120.624	1.08725	-10.1142	-9.49325	275.571	276.193
1.09459	-0.54811	-0.15407	63.3705	63.7646	0.86503	17.7117	17.7625	120.322	120.373	1.09092	-10.1141	-9.46744	275.194	275.842
1.09826	-0.54811	-0.13879	63.124	63.5334	0.86937	17.7117	17.7656	120.059	120.113	1.09459	-10.1141	-9.44067	274.803	275.477
1.10194	-0.54811	-0.12297	62.8747	63.3	0.87371	17.7117	17.7688	119.788	119.845	1.09826	-10.1141	-9.41291	274.398	275.1
1.10561	-0.5481	-0.10662	62.6228	63.0644	0.87804	17.7117	17.7722	119.509	119.569	1.10194	-10.1141	-9.38411	273.98	274.711
1.10928	-0.5481	-0.08972	62.3682	62.8267	0.88238	17.7117	17.7757	119.221	119.285	1.10561	-10.114	-9.35424	273.547	274.308
1.11295	-0.5481	-0.07225	62.111	62.587	0.88672	17.7117	17.7795	118.925	118.993	1.10928	-10.114	-9.32328	273.101	273.893
1.11662	-0.5481	-0.05419	61.8513	62.3454	0.89106	17.7117	17.7835	118.621	118.693	1.11295	-10.114	-9.29119	272.642	273.466
1.12029	-0.54809	-0.03552	61.5891	62.1018	0.8954	17.7117	17.7877	118.309	118.385	1.11662	-10.114	-9.25793	272.169	273.026
1.12396	-0.54809	-0.01624	61.3244	61.8563	0.89973	17.7117	17.7921	117.989	118.069	1.12029	-10.1139	-9.22346	271.683	272.575
1.12763	-0.54809	0.00367	61.0572	61.6091	0.90407	17.7117	17.7968	117.66	117.746	1.12396	-10.1139	-9.18774	271.183	272.111
1.1313	-0.54809	0.02424	60.7876	61.3601	0.90841	17.7117	17.8017	117.325	117.415	1.12763	-10.1139	-9.15075	270.67	271.635
1.13497	-0.54808	0.04548	60.5157	61.1094	0.91275	17.7117	17.8068	116.981	117.076	1.1313	-10.1138	-9.11243	270.144	271.147
1.13864	-0.54808	0.06741	60.2415	60.8571	0.91708	17.7117	17.8123	116.63	116.73	1.13497	-10.1138	-9.07276	269.604	270.647
1.14231	-0.54808	0.09004	59.965	60.6033	0.92142	17.7117	17.818	116.271	116.377	1.13864	-10.1138	-9.03168	269.052	270.136
1.14598	-0.54807	0.1134	59.6863	60.3479	0.92576	17.7117	17.824	115.905	116.017	1.14231	-10.1137	-8.98915	268.487	269.613
1.14965	-0.54807	0.1375	59.4054	60.0911	0.9301	17.7117	17.8304	115.531	115.65	1.14598	-10.1137	-8.94514	267.908	269.079
1.15332	-0.54806	0.16236	59.1223	59.8329	0.93443	17.7117	17.837	115.151	115.276	1.14965	-10.1136	-8.89959	267.317	268.533
1.15699	-0.54806	0.188	58.8372	59.5734	0.93877	17.7117	17.844	114.763	114.895	1.15332	-10.1136	-8.85246	266.714	267.977
1.16066	-0.54806	0.21445	58.55	59.3127	0.94311	17.7117	17.8514	114.367	114.507	1.15699	-10.1136	-8.80371	266.097	267.409
1.16433	-0.54805	0.24172	58.2608	59.0507	0.94745	17.7117	17.8591	113.965	114.113	1.16066	-10.1135	-8.75329	265.468	266.831
1.168	-0.54805	0.26983	57.9696	58.7877	0.95179	17.7117	17.8673	113.556	113.712	1.16433	-10.1135	-8.70114	264.827	266.242
1.17167	-0.54804	0.2988	57.6765	58.5235	0.95612	17.7117	17.8758	113.141	113.305	1.168	-10.1134	-8.64723	264.173	265.642
1.17534	-0.54804	0.32866	57.3815	58.2584	0.96046	17.7117	17.8848	112.718	112.891	1.17167	-10.1134	-8.5915	263.507	265.032
1.17901	-0.54803	0.35942	57.0846	57.9923	0.9648	17.7117	17.8942	112.289	112.472	1.17534	-10.1133	-8.53389	262.829	264.411
1.18268	-0.54803	0.39111	56.786	57.7254	0.96914	17.7117	17.9041	111.854	112.046	1.17901	-10.1133	-8.47436	262.139	263.781
1.18635	-0.54802	0.42374	56.4856	57.4576	0.97347	17.7117	17.9145	111.412	111.615	1.18268	-10.1132	-8.41285	261.437	263.14
1.19002	-0.54801	0.45735	56.1835	57.1891	0.97781	17.7117	17.9254	110.964	111.178	1.18635	-10.1131	-8.34931	260.723	262.49
1.19369	-0.54801	0.49195	55.8797	56.92	0.98215	17.7117	17.9368	110.51	110.735	1.19002	-10.1131	-8.28367	259.997	261.83
1.19736	-0.548	0.52756	55.5743	56.6502	0.98649	17.7117	17.9488	110.05	110.287	1.19369	-10.113	-8.21589	259.26	261.16
1.20103	-0.54799	0.56422	55.2674	56.3799	0.99082	17.7117	17.9613	109.584	109.834	1.19736	-10.113	-8.14591	258.511	260.481
1.2047	-0.54799	0.60193	54.9589	56.1091	0.99516	17.7117	17.9745	109.112	109.375	1.20103	-10.1129	-8.07367	257.751	259.793
1.20838	-0.54798	0.64073	54.6489	55.838	0.9995	17.7117	17.9882	108.635	108.911	1.2047	-10.1128	-7.9991	256.979	259.096
1.21205	-0.54797	0.68064	54.3375	55.5665	1.00384	17.7117	18.0027	108.151	108.442	1.20838	-10.1127	-7.92214	256.196	258.39
1.21572	-0.54796	0.72168	54.0247	55.2947	1.00817	17.7117	18.0178	107.663	107.969	1.21205	-10.1127	-7.84274	255.402	257.676
1.21939	-0.54795	0.76389	53.7105	55.0227	1.01251	17.7117	18.0336	107.169	107.491	1.21572	-10.1126	-7.76083	254.597	256.953
1.22306	-0.54795	0.80727	53.395	54.7506	1.01685	17.7117	18.0502	106.67	107.008	1.21939	-10.1125	-7.67634	253.781	256.222
1.22673	-0.54794	0.85186	53.0782	54.4784	1.02119	17.7117	18.0675	106.166	106.521	1.22306	-10.1124	-7.58921	252.955	255.482
1.2304	-0.54793	0.89768	52.7602	54.2063	1.02553	17.7117	18.0856	105.656	106.03	1.22673	-10.1123	-7.49937	252.117	254.735
1.23407	-0.54792	0.94476	52.441	53.9342	1.02986	17.7117	18.1046	105.142	105.535	1.2304	-10.1122	-7.40675	251.27	253.98
1.23774	-0.54791	0.99312	52.1207	53.6623	1.0342	17.7117	18.1244	104.623	105.036	1.23407	-10.1121	-7.31129	250.411	253.217
1.24141	-0.5479	1.04278	51.7993	53.3905	1.03854	17.7117	18.1451	104.1	104.533	1.23774	-10.112	-7.21292	249.543	252.447
1.24508	-0.54788	1.09379	51.4769	53.1191	1.04288	17.7117	18.1668	103.572	104.027	1.24141	-10.1119	-7.11155	248.664	251.67
1.24875	-0.54787	1.14615	51.1534	52.848	1.04721	17.7117	18.1894	103.04	103.517	1.24508	-10.1118	-7.00713	247.776	250.886
1.25242	-0.54786	1.19989	50.829	52.5774	1.05155	17.7117	18.213	102.503	103.004	1.24875	-10.1117	-6.89957	246.877	250.095
1.25609	-0.54785	1.25505	50.5037	52.3072	1.05589	17.7117	18.2377	101.962	102.488	1.25242	-10.1116	-6.78881	245.969	249.298
1.25976	-0.54783	1.31165	50.1775	52.0376	1.06023	17.7117	18.2634	101.418	101.969	1.25609	-10.1115	-6.67476	245.051	248.494
1.26343	-0.54782	1.36971	49.8505	51.7686	1.06456	17.7117	18.2903	100.869	101.448	1.25976	-10.1113	-6.55735	244.123	247.684
1.2671	-0.54781	1.42926	49.5226	51.5004	1.0689	17.7117	18.3184	100.316	100.923	1.26343	-10.1112	-6.4365	243.186	246.868
1.27077	-0.54779	1.49033	49.194	51.2329	1.07324	17.7117	18.3476	99.7604	100.396	1.2671	-10.1111	-6.31214	242.24	246.046
1.27444	-0.54778	1.55294	48.8648	50.9662	1.07758	17.7117	18.3782	99.2008	99.8672	1.27077	-10.1109	-6.18418	241.284	245.219
1.27811	-0.54776	1.61713	48.5348	50.7005	1.08192	17.7117	18.41	98.6378	99.336	1.27444	-10.1108	-6.05254	240.32	244.386
1.28178	-0.54774	1.68291	48.2043	50.4357	1.08625	17.7117	18.4431	98.0715	98.8029	1.27811	-10.1106	-5.91715	239.347	243.548
1.28545	-0.54773	1.75032	47.8731	50.172	1.09059	17.7117	18.4777	97.5021	98.268	1.28178	-10.1105	-5.77791	238.365	242.706
1.28912	-0.54771	1.81938	47.5415	49.9095	1.09493	17.7117	18.5137	96.9296	97.7316	1.28545	-10.1103	-5.63475	237.374	241.858
1.29279	-0.54769	1.89011	47.2093	49.6481	1.09927	17.7117	18.5512	96.3542	97.1937	1.28912	-10.1102	-5.48758	236.375	241.006
1.29646	-0.54767	1.96256	46.8767	49.3879	1.1036	17.7117	18.5902	95.7761	96.6546	1.29279	-10.11	-5.33631	235.367	240.15
1.30013	-0.54765	2.03673	46.5437	49.1291	1.10794	17.7117	18.6308	95.1953	96.1144	1.29646	-10.1098	-5.18087	234.352	239.29
1.3038	-0.54763	2.11266	46.2103	48.8717	1.11228	17.7117	18.6731	94.6119	95.5734	1.30013	-10.1096	-5.02115	233.328	238.426
1.30747	-0.5476	2.19038	45.8766	48.6157	1.11662	17.7117	18.7171	94.0262	95.0316	1.3038	-10.1094	-4.85708	232.296	237.559
1.31114	-0.54758	2.26991	45.5426	48.3613	1.12095	17.7117	18.7629	93.4381	94.4893	1.30747	-10.1092	-4.68856	231.256	236.688
1.31481	-0.54756	2.35128	45.2084	48.1084	1.12529	17.7117	18.8104	92.8479	93.9467	1.31114	-10.109	-4.51551	230.209	235.814
1.31849	-0.54753	2.43451	44.8739	47.8572	1.12963	17.7117	18.8599	92.2557	93.4039	1.31481	-10.1088	-4.33784	229.154	234.937
1.32216	-0.54751	2.51964	44.5393	47.6078	1.13397	17.7117	18.9113	91.6615	92.8611	1.31849	-10.1085	-4.15545	228.092	234.058
1.32583	-0.54748	2.60667	44.2046	47.3601	1.1383	17.7117	18.9647	91.0654	92.3185	1.32216	-10.1083	-3.96825	227.023	233.176
1.3295	-0.54745	2.69565	43.8698	47.1143	1.14264	17.7117	19.0202	90.4678	91.7763	1.32583	-10.1081	-3.77615	225.946	232.291
1.33317	-0.54742	2.7866	43.5349	46.8704	1.14698	17.7117	19.0778	89.8685	91.2347	1.3295	-10.1078	-3.57907	224.863	231.405
1.33684	-0.54739	2.87954	43.2001	46.6285	1.15132	17.7117	19.1376	89.2678	90.6938	1.33317	-10.1076	-3.37689	223.773	230.517
1.34051	-0.54736	2.9745	42.8652	46.3887	1.15566	17.7117	19.1997	88.6658	90.1538	1.33684	-10.1073	-3.16954	222.676	229.628
1.34418	-0.54733	3.0715	42.5305	46.1509	1.15999	17.7117	19.2642	88.0626	89.615	1.34051	-10.107	-2.95692	221.572	228.737
1.34785	-0.54729	3.17057	42.1958	45.9154	1.16433	17.7117	19.331	87.4583	89.0776	1.34418	-10.1067	-2.73893	220.462	227.846
1.35152	-0.54726	3.27173	41.8613	45.6821	1.16867	17.7117	19.4003	86.853	88.5416	1.34785	-10.1064	-2.51547	219.346	226.953
1.35519	-0.54722	3.375	41.527	45.451	1.17301	17.7117	19.4722	86.2468	88.0073	1.35152	-10.1061	-2.28646	218.224	226.06
1.35886	-0.54718	3.4804	41.1928	45.2224	1.17734	17.7117	19.5466	85.6399	87.4749	1.35519	-10.1058	-2.0518	217.095	225.167
1.36253	-0.54714	3.58797	40.859	44.9961	1.18168	17.7117	19.6238	85.0324	86.9445	1.35886	-10.1054	-1.81138	215.961	224.274
1.3662	-0.5471	3.69772	40.5254	44.7724	1.18602	17.7117	19.7038	84.4243	86.4164	1.36253	-10.1051	-1.56513	214.821	223.38
1.36987	-0.54706	3.80967	40.1922	44.5511	1.19036	17.7117	19.7866	83.8159	85.8908	1.3662	-10.1047	-1.31293	213.676	222.488
1.37354	-0.54702	3.92384	39.8593	44.3325	1.19469	17.7117	19.8724	83.2071	85.3678	1.36987	-10.1044	-1.05469	212.525	221.595
1.37721	-0.54697	4.04027	39.5269	44.1165	1.19903	17.7117	19.9612	82.5982	84.8477	1.37354	-10.104	-0.79033	211.369	220.704
1.38088	-0.54692	4.15895	39.1949	43.9032	1.20337	17.7117	20.053	81.9892	84.3306	1.37721	-10.1036	-0.51973	210.208	219.814
1.38455	-0.54687	4.27992	38.8633	43.6927	1.20771	17.7117	20.1481	81.3803	83.8166	1.38088	-10.1032	-0.24281	209.042	218.925
1.38822	-0.54682	4.4032	38.5322	43.4849	1.21205	17.7117	20.2464	80.7715	83.3061	1.38455	-10.1028	0.04053	207.871	218.038
1.39189	-0.54677	4.52879	38.2017	43.2801	1.21638	17.7117	20.348	80.1629	82.7992	1.38822	-10.1023	0.33038	206.695	217.153
1.39556	-0.54671	4.65673	37.8718	43.0781	1.22072	17.7117	20.4531	79.5547	82.2961	1.39189	-10.1019	0.62685	205.515	216.269
1.39923	-0.54665	4.78702	37.5425	42.8792	1.22506	17.7117	20.5617	78.947	81.797	1.39556	-10.1014	0.93002	204.331	215.389
1.4029	-0.54659	4.91969	37.2138	42.6832	1.2294	17.7117	20.6739	78.3398	81.302	1.39923	-10.1009	1.23999	203.142	214.51
1.40657	-0.54653	5.05474	36.8857	42.4903	1.23373	17.7117	20.7898	77.7333	80.8114	1.4029	-10.1004	1.55685	201.949	213.635
1.41024	-0.54647	5.1922	36.5584	42.3005	1.23807	17.7117	20.9094	77.1276	80.3253	1.40657	-10.0999	1.88069	200.752	212.762
1.41391	-0.5464	5.33207	36.2318	42.1138	1.24241	17.7117	21.033	76.5227	79.844	1.41024	-10.0993	2.21161	199.551	211.893
1.41758	-0.54633	5.47437	35.906	41.9303	1.24675	17.7117	21.1605	75.9188	79.3676	1.41391	-10.0988	2.5497	198.347	211.027
1.42125	-0.54626	5.61911	35.581	41.7501	1.25108	17.7117	21.292	75.316	78.8963	1.41758	-10.0982	2.89505	197.139	210.165
1.42492	-0.54619	5.7663	35.2568	41.5732	1.25542	17.7117	21.4277	74.7143	78.4303	1.42125	-10.0976	3.24774	195.928	209.307
1.4286	-0.54611	5.91595	34.9334	41.3996	1.25976	17.7117	21.5676	74.1138	77.9698	1.42492	-10.097	3.60788	194.713	208.453
1.43227	-0.54603	6.06807	34.611	41.2293	1.2641	17.7117	21.7119	73.5148	77.515	1.4286	-10.0963	3.97554	193.495	207.604
1.43594	-0.54595	6.22268	34.2894	41.0625	1.26844	17.7117	21.8605	72.9171	77.066	1.43227	-10.0956	4.3508	192.275	206.759
1.43961	-0.54586	6.37977	33.9688	40.899	1.27277	17.7117	22.0137	72.321	76.6231	1.43594	-10.095	4.73377	191.051	205.919
1.44328	-0.54577	6.53935	33.6492	40.7391	1.27711	17.7117	22.1715	71.7266	76.1864	1.43961	-10.0943	5.12451	189.825	205.085
1.44695	-0.54568	6.70143	33.3306	40.5826	1.28145	17.7117	22.334	71.1338	75.7561	1.44328	-10.0935	5.52311	188.596	204.255
1.45062	-0.54559	6.866	33.0129	40.4297	1.28579	17.7117	22.5012	70.5428	75.3324	1.44695	-10.0928	5.92966	187.365	203.431
1.45429	-0.54549	7.03309	32.6964	40.2803	1.29012	17.7117	22.6734	69.9537	74.9154	1.45062	-10.092	6.34422	186.132	202.613
1.45796	-0.54538	7.20267	32.3809	40.1345	1.29446	17.7117	22.8505	69.3665	74.5054	1.45429	-10.0912	6.76689	184.896	201.801
1.46163	-0.54528	7.37476	32.0666	39.9924	1.2988	17.7117	23.0327	68.7815	74.1025	1.45796	-10.0903	7.19772	183.659	200.995
1.4653	-0.54517	7.54936	31.7533	39.8538	1.30314	17.7117	23.2201	68.1985	73.7069	1.46163	-10.0895	7.63681	182.419	200.196
1.46897	-0.54505	7.72646	31.4413	39.719	1.30747	17.7117	23.4127	67.6177	73.3187	1.4653	-10.0886	8.08421	181.178	199.403
1.47264	-0.54494	7.90605	31.1304	39.5878	1.31181	17.7117	23.6106	67.0392	72.9382	1.46897	-10.0876	8.54	179.935	198.617
1.47631	-0.54481	8.08814	30.8207	39.4603	1.31615	17.7117	23.814	66.4631	72.5654	1.47264	-10.0867	9.00424	178.691	197.838
1.47998	-0.54469	8.27272	30.5122	39.3366	1.32049	17.7117	24.023	65.8894	72.2006	1.47631	-10.0857	9.47701	177.446	197.066
1.48365	-0.54456	8.45977	30.205	39.2166	1.32482	17.7117	24.2375	65.3182	71.844	1.47998	-10.0847	9.95835	176.199	196.302
1.48732	-0.54442	8.6493	29.8991	39.1003	1.32916	17.7117	24.4577	64.7496	71.4956	1.48365	-10.0836	10.4483	174.951	195.545
1.49099	-0.54428	8.84129	29.5945	38.9878	1.3335	17.7117	24.6837	64.1836	71.1556	1.48732	-10.0825	10.947	173.703	194.796
1.49466	-0.54413	9.03573	29.2912	38.8791	1.33784	17.7117	24.9156	63.6204	70.8243	1.49099	-10.0814	11.4545	172.453	194.056
1.49833	-0.54398	9.2326	28.9892	38.7741	1.34218	17.7117	25.1535	63.0599	70.5017	1.49466	-10.0802	11.9707	171.203	193.323
1.502	-0.54383	9.4319	28.6886	38.673	1.34651	17.7117	25.3973	62.5023	70.1879	1.49833	-10.079	12.4958	169.953	192.599
1.50567	-0.54367	9.63359	28.3894	38.5756	1.35085	17.7117	25.6474	61.9476	69.8832	1.502	-10.0778	13.0298	168.701	191.883
1.50934	-0.5435	9.83768	28.0916	38.4821	1.35519	17.7117	25.9036	61.3958	69.5877	1.50567	-10.0765	13.5728	167.45	191.176
1.51301	-0.54333	10.0441	27.7952	38.3923	1.35953	17.7117	26.1661	60.8471	69.3015	1.50934	-10.0752	14.1247	166.199	190.478
1.51668	-0.54315	10.2529	27.5003	38.3064	1.36386	17.7117	26.4349	60.3015	69.0247	1.51301	-10.0738	14.6856	164.947	189.788
1.52035	-0.54296	10.4641	27.2068	38.2242	1.3682	17.7117	26.7102	59.7591	68.7576	1.51668	-10.0724	15.2556	163.696	189.109
1.52402	-0.54277	10.6775	26.9148	38.1458	1.37254	17.7117	26.9919	59.2198	68.5001	1.52035	-10.071	15.8347	162.445	188.438
1.52769	-0.54257	10.8932	26.6243	38.0712	1.37688	17.7117	27.2803	58.6838	68.2524	1.52402	-10.0695	16.4229	161.194	187.777
1.53136	-0.54237	11.1112	26.3353	38.0004	1.38121	17.7117	27.5753	58.1512	68.0147	1.52769	-10.0679	17.0203	159.944	187.126
1.53503	-0.54216	11.3313	26.0479	37.9334	1.38555	17.7117	27.8769	57.6219	67.7871	1.53136	-10.0663	17.6267	158.694	186.484
1.53871	-0.54194	11.5537	25.762	37.8701	1.38989	17.7117	28.1854	57.096	67.5696	1.53503	-10.0647	18.2424	157.445	185.852
1.54238	-0.54171	11.7782	25.4777	37.8105	1.39423	17.7117	28.5006	56.5735	67.3624	1.53871	-10.063	18.8672	156.197	185.231
1.54605	-0.54148	12.0048	25.1949	37.7546	1.39857	17.7117	28.8227	56.0546	67.1656	1.54238	-10.0612	19.5012	154.95	184.619
1.54972	-0.54124	12.2336	24.9138	37.7024	1.4029	17.7117	29.1517	55.5393	66.9793	1.54605	-10.0594	20.1443	153.704	184.018
1.55339	-0.54099	12.4644	24.6343	37.654	1.40724	17.7117	29.4877	55.0275	66.8035	1.54972	-10.0575	20.7967	152.459	183.428
1.55706	-0.54073	12.6972	24.3564	37.6091	1.41158	17.7117	29.8307	54.5194	66.6384	1.55339	-10.0556	21.4582	151.216	182.848
1.56073	-0.54046	12.9319	24.0801	37.5679	1.41592	17.7117	30.1808	54.0149	66.484	1.55706	-10.0536	22.1289	149.974	182.279
1.5644	-0.54019	13.1686	23.8055	37.5303	1.42025	17.7117	30.5379	53.5142	66.3405	1.56073	-10.0516	22.8088	148.733	181.72
1.56807	-0.5399	13.4072	23.5326	37.4962	1.42459	17.7117	30.9022	53.0173	66.2078	1.5644	-10.0495	23.4978	147.495	181.172
1.57174	-0.53961	13.6477	23.2613	37.4657	1.42893	17.7117	31.2736	52.5241	66.086	1.56807	-10.0473	24.1959	146.258	180.635
1.57541	-0.5393	13.8899	22.9917	37.4386	1.43327	17.7117	31.6522	52.0348	65.9753	1.57174	-10.045	24.903	145.022	180.11
1.57908	-0.53899	14.1338	22.7239	37.4151	1.4376	17.7117	32.038	51.5493	65.8756	1.57541	-10.0427	25.6192	143.789	179.595
1.58275	-0.53866	14.3795	22.4578	37.3949	1.44194	17.7117	32.431	51.0677	65.787	1.57908	-10.0403	26.3444	142.558	179.091
1.58642	-0.53833	14.6268	22.1933	37.3781	1.44628	17.7117	32.8312	50.59	65.7095	1.58275	-10.0378	27.0786	141.329	178.599
1.59009	-0.53798	14.8757	21.9307	37.3647	1.45062	17.7117	33.2386	50.1163	65.6432	1.58642	-10.0353	27.8217	140.103	178.118
1.59376	-0.53762	15.1261	21.6697	37.3546	1.45495	17.7117	33.6532	49.6466	65.5881	1.59009	-10.0327	28.5736	138.878	177.649
1.59743	-0.53725	15.378	21.4106	37.3477	1.45929	17.7117	34.075	49.1808	65.5442	1.59376	-10.03	29.3343	137.657	177.19
1.6011	-0.53687	15.6313	21.1532	37.344	1.46363	17.7117	34.5041	48.7191	65.5115	1.59743	-10.0272	30.1038	136.438	176.744
1.60477	-0.53648	15.886	20.8975	37.3434	1.46797	17.7117	34.9403	48.2615	65.4901	1.6011	-10.0243	30.8819	135.221	176.308
1.60844	-0.53607	16.142	20.6437	37.346	1.47231	17.7117	35.3837	47.8079	65.4799	1.60477	-10.0214	31.6686	134.008	175.884
1.61211	-0.53565	16.3992	20.3917	37.3515	1.47664	17.7117	35.8343	47.3584	65.481	1.60844	-10.0183	32.4638	132.797	175.472
1.61578	-0.53522	16.6576	20.1414	37.3601	1.48098	17.7117	36.2919	46.913	65.4933	1.61211	-10.0152	33.2674	131.59	175.071
1.61945	-0.53477	16.917	19.893	37.3716	1.48532	17.7117	36.7567	46.4718	65.5167	1.61578	-10.012	34.0793	130.385	174.682
1.62312	-0.53431	17.1775	19.6464	37.3859	1.48966	17.7117	37.2284	46.0346	65.5513	1.61945	-10.0086	34.8995	129.184	174.304
1.62679	-0.53384	17.439	19.4016	37.403	1.49399	17.7117	37.7071	45.6017	65.5971	1.62312	-10.0052	35.7278	127.986	173.938
1.63046	-0.53335	17.7013	19.1586	37.4229	1.49833	17.7117	38.1927	45.1729	65.6539	1.62679	-10.0017	36.5641	126.792	173.583
1.63413	-0.53284	17.9645	18.9174	37.4454	1.50267	17.7117	38.6852	44.7483	65.7218	1.63046	-9.99805	37.4083	125.601	173.24
1.6378	-0.53232	18.2284	18.6781	37.4705	1.50701	17.7117	39.1845	44.3278	65.8006	1.63413	-9.99431	38.2602	124.413	172.909
1.64147	-0.53178	18.493	18.4407	37.4982	1.51134	17.7117	39.6904	43.9116	65.8903	1.6378	-9.99045	39.1199	123.23	172.588
1.64515	-0.53122	18.7581	18.2051	37.5283	1.51568	17.7117	40.203	43.4996	65.9909	1.64147	-9.98648	39.987	122.049	172.279
1.64882	-0.53065	19.0238	17.9713	37.5607	1.52002	17.7117	40.7221	43.0918	66.1022	1.64515	-9.9824	40.8615	120.873	171.982
1.65249	-0.53006	19.2899	17.7394	37.5955	1.52436	17.7117	41.2476	42.6882	66.2242	1.64882	-9.97819	41.7433	119.701	171.695
1.65616	-0.52945	19.5563	17.5094	37.6325	1.5287	17.7117	41.7795	42.2889	66.3567	1.65249	-9.97386	42.6321	118.533	171.42
1.65983	-0.52882	19.823	17.2812	37.6717	1.53303	17.7117	42.3176	41.8938	66.4997	1.65616	-9.96941	43.5279	117.368	171.156
1.6635	-0.52818	20.0899	17.0549	37.7129	1.53737	17.7117	42.8618	41.5029	66.653	1.65983	-9.96482	44.4304	116.208	170.903
1.66717	-0.52751	20.3569	16.8304	37.7561	1.54171	17.7117	43.4119	41.1162	66.8165	1.6635	-9.9601	45.3396	115.053	170.661
1.67084	-0.52682	20.6239	16.6078	37.8012	1.54605	17.7117	43.9679	40.7338	66.99	1.66717	-9.95524	46.2551	113.901	170.43
1.67451	-0.52611	20.8908	16.3871	37.8481	1.55038	17.7117	44.5296	40.3556	67.1735	1.67084	-9.95024	47.1769	112.754	170.21
1.67818	-0.52538	21.1576	16.1683	37.8968	1.55472	17.7117	45.0969	39.9816	67.3668	1.67451	-9.9451	48.1048	111.611	170
1.68185	-0.52463	21.4241	15.9513	37.9471	1.55906	17.7117	45.6696	39.6119	67.5698	1.67818	-9.93981	49.0385	110.473	169.801
1.68552	-0.52385	21.6902	15.7362	37.9989	1.5634	17.7117	46.2475	39.2464	67.7822	1.68185	-9.93437	49.9779	109.34	169.613
1.68919	-0.52306	21.956	15.523	38.0522	1.56773	17.7117	46.8305	38.885	68.0038	1.68552	-9.92877	50.9228	108.211	169.434
1.69286	-0.52223	22.2212	15.3117	38.1069	1.57207	17.7117	47.4184	38.5279	68.2347	1.68919	-9.92301	51.8729	107.087	169.266
1.69653	-0.52139	22.4857	15.1022	38.1628	1.57641	17.7117	48.011	38.175	68.4744	1.69286	-9.91709	52.8281	105.968	169.108
1.7002	-0.52051	22.7496	14.8946	38.22	1.58075	17.7117	48.6082	37.8263	68.7228	1.69653	-9.911	53.788	104.853	168.96
1.70387	-0.51961	23.0126	14.6889	38.2782	1.58509	17.7117	49.2097	37.4818	68.9798	1.7002	-9.90474	54.7526	103.744	168.821
1.70754	-0.51869	23.2748	14.485	38.3374	1.58942	17.7117	49.8154	37.1414	69.2451	1.70387	-9.8983	55.7216	102.64	168.692
1.71121	-0.51774	23.5359	14.283	38.3975	1.59376	17.7117	50.425	36.8052	69.5185	1.70754	-9.89168	56.6947	101.54	168.573
1.71488	-0.51675	23.796	14.0829	38.4584	1.5981	17.7117	51.0383	36.4731	69.7997	1.71121	-9.88487	57.6716	100.446	168.462
1.71855	-0.51574	24.0548	13.8847	38.5201	1.60244	17.7117	51.6551	36.1452	70.0886	1.71488	-9.87787	58.6522	99.3574	168.361
1.72222	-0.5147	24.3124	13.6883	38.5823	1.60677	17.7117	52.2752	35.8213	70.3848	1.71855	-9.87068	59.6362	98.2737	168.268
1.72589	-0.51363	24.5686	13.4937	38.645	1.61111	17.7117	52.8983	35.5016	70.6882	1.72222	-9.86329	60.6234	97.1953	168.185
1.72956	-0.51253	24.8233	13.3011	38.7081	1.61545	17.7117	53.5242	35.186	70.9985	1.72589	-9.85569	61.6133	96.1223	168.109
1.73323	-0.5114	25.0764	13.1103	38.7715	1.61979	17.7117	54.1526	34.8744	71.3153	1.72956	-9.84788	62.6059	95.0547	168.042
1.7369	-0.51023	25.3278	12.9213	38.8351	1.62412	17.7117	54.7834	34.5669	71.6386	1.73323	-9.83986	63.6008	93.9926	167.983
1.74057	-0.50903	25.5774	12.7342	38.8989	1.62846	17.7117	55.4161	34.2634	71.9678	1.7369	-9.83162	64.5977	92.936	167.931
1.74424	-0.5078	25.8252	12.5489	38.9626	1.6328	17.7117	56.0506	33.964	72.3029	1.74057	-9.82315	65.5964	91.885	167.888
1.74791	-0.50653	26.071	12.3654	39.0262	1.63714	17.7117	56.6866	33.6685	72.6434	1.74424	-9.81444	66.5966	90.8396	167.851
1.75158	-0.50522	26.3147	12.1838	39.0896	1.64147	17.7117	57.3239	33.377	72.9891	1.74791	-9.80551	67.5979	89.7999	167.822
1.75526	-0.50388	26.5562	12.004	39.1527	1.64581	17.7117	57.962	33.0894	73.3397	1.75158	-9.79632	68.6001	88.7659	167.799
1.75893	-0.5025	26.7954	11.8261	39.2153	1.65015	17.7117	58.6008	32.8058	73.6949	1.75526	-9.78689	69.603	87.7377	167.783
1.7626	-0.50108	27.0323	11.6499	39.2775	1.65449	17.7117	59.2399	32.5261	74.0543	1.75893	-9.77721	70.606	86.7153	167.773
1.76627	-0.49962	27.2667	11.4756	39.339	1.65883	17.7117	59.8791	32.2503	74.4177	1.7626	-9.76726	71.6091	85.6987	167.77
1.76994	-0.49812	27.4986	11.3031	39.3998	1.66316	17.7117	60.518	31.9784	74.7847	1.76627	-9.75705	72.6118	84.688	167.772
1.77361	-0.49657	27.7277	11.1323	39.4598	1.6675	17.7117	61.1564	31.7103	75.1549	1.76994	-9.74656	73.6138	83.6833	167.78
1.77728	-0.49499	27.9541	10.9634	39.5189	1.67184	17.7117	61.7938	31.446	75.5281	1.77361	-9.7358	74.6149	82.6845	167.793
1.78095	-0.49336	28.1777	10.7963	39.5769	1.67618	17.7117	62.4301	31.1854	75.9039	1.77728	-9.72474	75.6146	81.6917	167.811
1.78462	-0.49168	28.3983	10.6309	39.6338	1.68051	17.7117	63.065	30.9287	76.282	1.78095	-9.7134	76.6128	80.705	167.834
1.78829	-0.48996	28.6158	10.4673	39.6895	1.68485	17.7117	63.6979	30.6757	76.6619	1.78462	-9.70175	77.6089	79.7243	167.861
1.79196	-0.48819	28.8302	10.3055	39.7438	1.68919	17.7117	64.3287	30.4264	77.0434	1.78829	-9.6898	78.6028	78.7497	167.892
1.79563	-0.48637	29.0414	10.1454	39.7967	1.69353	17.7117	64.957	30.1808	77.4261	1.79196	-9.67753	79.594	77.7813	167.927
1.7993	-0.4845	29.2492	9.98709	39.8481	1.69786	17.7117	65.5825	29.9388	77.8096	1.79563	-9.66494	80.5823	76.8191	167.966
1.80297	-0.48258	29.4537	9.83051	39.8979	1.7022	17.7117	66.2049	29.7005	78.1937	1.7993	-9.65203	81.5672	75.863	168.007
1.80664	-0.48061	29.6546	9.67568	39.9459	1.70654	17.7117	66.8237	29.4657	78.5778	1.80297	-9.63877	82.5485	74.9131	168.052
1.81031	-0.47859	29.8519	9.52256	39.9922	1.71088	17.7117	67.4388	29.2345	78.9616	1.80664	-9.62518	83.5258	73.9696	168.099
1.81398	-0.47651	30.0455	9.37117	40.0365	1.71522	17.7117	68.0496	29.0069	79.3449	1.81031	-9.61123	84.4988	73.0322	168.149
1.81765	-0.47437	30.2354	9.22149	40.0788	1.71955	17.7117	68.656	28.7828	79.7271	1.81398	-9.59692	85.4671	72.1012	168.201
1.82132	-0.47218	30.4214	9.07351	40.119	1.72389	17.7117	69.2575	28.5621	80.108	1.81765	-9.58224	86.4303	71.1765	168.254
1.82499	-0.46993	30.6034	8.92722	40.157	1.72823	17.7117	69.8538	28.345	80.4871	1.82132	-9.56719	87.3881	70.2582	168.308
1.82866	-0.46762	30.7814	8.78262	40.1927	1.73257	17.7117	70.4446	28.1312	80.8641	1.82499	-9.55175	88.3402	69.3462	168.364
1.83233	-0.46525	30.9553	8.63969	40.2261	1.7369	17.7117	71.0295	27.9208	81.2386	1.82866	-9.53592	89.2862	68.4406	168.42
1.836	-0.46282	31.1251	8.49843	40.257	1.74124	17.7117	71.6082	27.7138	81.6103	1.83233	-9.51969	90.2258	67.5414	168.477
1.83967	-0.46032	31.2905	8.35883	40.2854	1.74558	17.7117	72.1803	27.51	81.9787	1.836	-9.50304	91.1585	66.6487	168.533
1.84334	-0.45775	31.4517	8.22087	40.3111	1.74992	17.7117	72.7456	27.3096	82.3435	1.83967	-9.48598	92.0841	65.7623	168.59
1.84701	-0.45512	31.6084	8.08455	40.3341	1.75425	17.7117	73.3036	27.1125	82.7043	1.84334	-9.46849	93.0022	64.8824	168.645
1.85068	-0.45243	31.7606	7.94985	40.3544	1.75859	17.7117	73.854	26.9185	83.0608	1.84701	-9.45056	93.9124	64.009	168.7
1.85435	-0.44966	31.9083	7.81678	40.3717	1.76293	17.7117	74.3965	26.7278	83.4126	1.85068	-9.43218	94.8144	63.1421	168.754
1.85802	-0.44682	32.0513	7.68531	40.3862	1.76727	17.7117	74.9307	26.5403	83.7592	1.85435	-9.41335	95.7079	62.2816	168.805
1.86169	-0.4439	32.1897	7.55544	40.3976	1.7716	17.7117	75.4564	26.3558	84.1005	1.85802	-9.39405	96.5924	61.4276	168.855
1.86537	-0.44092	32.3233	7.42716	40.4059	1.77594	17.7117	75.9731	26.1745	84.4359	1.86169	-9.37427	97.4677	60.5802	168.903
1.86904	-0.43785	32.4521	7.30045	40.411	1.78028	17.7117	76.4806	25.9962	84.7652	1.86537	-9.354	98.3333	59.7392	168.948
1.87271	-0.43471	32.576	7.17531	40.4129	1.78462	17.7117	76.9786	25.821	85.0879	1.86904	-9.33324	99.189	58.9048	168.99
1.87638	-0.43149	32.6949	7.05172	40.4115	1.78896	17.7117	77.4667	25.6487	85.4038	1.87271	-9.31196	100.034	58.0769	169.029
1.88005	-0.42819	32.8089	6.92968	40.4067	1.79329	17.7117	77.9446	25.4794	85.7124	1.87638	-9.29017	100.869	57.2555	169.064
1.88372	-0.4248	32.9178	6.80917	40.3984	1.79763	17.7117	78.4121	25.3131	86.0135	1.88005	-9.26785	101.693	56.4407	169.095
1.88739	-0.42133	33.0216	6.69019	40.3867	1.80197	17.7117	78.8687	25.1497	86.3067	1.88372	-9.24499	102.505	55.6324	169.122
1.89106	-0.41777	33.1202	6.57272	40.3715	1.80631	17.7117	79.3143	24.9891	86.5917	1.88739	-9.22157	103.306	54.8307	169.144
1.89473	-0.41413	33.2136	6.45675	40.3526	1.81064	17.7117	79.7485	24.8313	86.8681	1.89106	-9.1976	104.095	54.0355	169.162
1.8984	-0.41039	33.3018	6.34227	40.33	1.81498	17.7117	80.171	24.6764	87.1357	1.89473	-9.17304	104.871	53.2468	169.174
1.90207	-0.40657	33.3847	6.22927	40.3038	1.81932	17.7117	80.5815	24.5242	87.394	1.8984	-9.1479	105.635	52.4646	169.181
1.90574	-0.40265	33.4623	6.11774	40.2737	1.82366	17.7117	80.9799	24.3748	87.6429	1.90207	-9.12217	106.386	51.6891	169.182
1.90941	-0.39863	33.5345	6.00766	40.2399	1.82799	17.7117	81.3657	24.228	87.8821	1.90574	-9.09582	107.124	50.92	169.177
1.91308	-0.39451	33.6013	5.89902	40.2022	1.83233	17.7117	81.7389	24.0839	88.1111	1.90941	-9.06884	107.848	50.1575	169.165
1.91675	-0.3903	33.6627	5.79182	40.1606	1.83667	17.7117	82.099	23.9425	88.3297	1.91308	-9.04124	108.558	49.4014	169.147
1.92042	-0.38598	33.7186	5.68605	40.115	1.84101	17.7117	82.4459	23.8036	88.5378	1.91675	-9.01298	109.253	48.6519	169.122
1.92409	-0.38156	33.7691	5.58168	40.0655	1.84535	17.7117	82.7793	23.6673	88.7349	1.92042	-8.98406	109.935	47.909	169.089
1.92776	-0.37704	33.814	5.47871	40.012	1.84968	17.7117	83.099	23.5335	88.9208	1.92409	-8.95447	110.601	47.1725	169.049
1.93143	-0.3724	33.8534	5.37713	39.9544	1.85402	17.7117	83.4048	23.4022	89.0954	1.92776	-8.92419	111.253	46.4425	169
1.9351	-0.36766	33.8872	5.27692	39.8928	1.85836	17.7117	83.6965	23.2734	89.2582	1.93143	-8.89321	111.889	45.719	168.944
1.93877	-0.3628	33.9155	5.17808	39.827	1.8627	17.7117	83.9738	23.1471	89.4092	1.9351	-8.86152	112.509	45.002	168.879
1.94244	-0.35783	33.9381	5.08058	39.7572	1.86703	17.7117	84.2367	23.0231	89.5481	1.93877	-8.82909	113.114	44.2914	168.805
1.94611	-0.35274	33.9552	4.98443	39.6832	1.87137	17.7117	84.4848	22.9015	89.6746	1.94244	-8.79592	113.702	43.5873	168.723
1.94978	-0.34753	33.9667	4.88961	39.605	1.87571	17.7117	84.7181	22.7822	89.7886	1.94611	-8.762	114.274	42.8896	168.631
1.95345	-0.3422	33.9725	4.7961	39.5227	1.88005	17.7117	84.9363	22.6652	89.8898	1.94978	-8.72731	114.829	42.1984	168.529
1.95712	-0.33675	33.9728	4.70389	39.4362	1.88438	17.7117	85.1393	22.5505	89.9781	1.95345	-8.69182	115.367	41.5135	168.418
1.96079	-0.33117	33.9674	4.61298	39.3455	1.88872	17.7117	85.327	22.438	90.0533	1.95712	-8.65554	115.888	40.8351	168.297
1.96446	-0.32547	33.9564	4.52335	39.2506	1.89306	17.7117	85.4993	22.3277	90.1153	1.96079	-8.61844	116.392	40.163	168.166
1.96813	-0.31963	33.9398	4.43498	39.1515	1.8974	17.7117	85.6559	22.2196	90.1639	1.96446	-8.58051	116.878	39.4973	168.024
1.97181	-0.31366	33.9176	4.34788	39.0482	1.90174	17.7117	85.7969	22.1137	90.1989	1.96813	-8.54174	117.346	38.838	167.871
1.97548	-0.30756	33.8899	4.26201	38.9406	1.90607	17.7117	85.9221	22.0098	90.2202	1.97181	-8.5021	117.796	38.1849	167.708
1.97915	-0.30132	33.8565	4.17738	38.8289	1.91041	17.7117	86.0314	21.908	90.2277	1.97548	-8.46158	118.227	37.5382	167.533
1.98282	-0.29493	33.8176	4.09397	38.713	1.91475	17.7117	86.1248	21.8083	90.2214	1.97915	-8.42017	118.641	36.8978	167.347
1.98649	-0.28841	33.7732	4.01177	38.5929	1.91909	17.7117	86.2021	21.7106	90.201	1.98282	-8.37785	119.035	36.2636	167.15
1.99016	-0.28173	33.7232	3.93076	38.4686	1.92342	17.7117	86.2634	21.6148	90.1665	1.98649	-8.3346	119.411	35.6357	166.941
1.99383	-0.27491	33.6678	3.85094	38.3401	1.92776	17.7117	86.3085	21.521	90.1178	1.99016	-8.29041	119.767	35.014	166.72
1.9975	-0.26794	33.6069	3.7723	38.2075	1.9321	17.7117	86.3375	21.4292	90.055	1.99383	-8.24526	120.105	34.3985	166.487
2.00117	-0.26082	33.5406	3.69481	38.0708	1.93644	17.7117	86.3503	21.3392	89.9778	1.9975	-8.19913	120.423	33.7891	166.242
2.00484	-0.25354	33.4688	3.61847	37.93	1.94077	17.7117	86.347	21.2511	89.8863	2.00117	-8.152	120.722	33.186	165.985
2.00851	-0.2461	33.3917	3.54327	37.7852	1.94511	17.7117	86.3274	21.1648	89.7805	2.00484	-8.10386	121.001	32.589	165.715
2.01218	-0.2385	33.3092	3.46919	37.6362	1.94945	17.7117	86.2917	21.0803	89.6603	2.00851	-8.05469	121.26	31.998	165.433
2.01585	-0.23074	33.2215	3.39622	37.4833	1.95379	17.7117	86.2399	20.9976	89.5258	2.01218	-8.00447	121.499	31.4132	165.137
2.01952	-0.2228	33.1285	3.32436	37.3264	1.95812	17.7117	86.1719	20.9167	89.3769	2.01585	-7.95319	121.719	30.8344	164.829
2.02319	-0.2147	33.0303	3.25359	37.1655	1.96246	17.7117	86.088	20.8374	89.2137	2.01952	-7.90082	121.918	30.2616	164.508
2.02686	-0.20643	32.927	3.18389	37.0007	1.9668	17.7117	85.988	20.7599	89.0361	2.02319	-7.84735	122.097	29.6949	164.174
2.03053	-0.19798	32.8185	3.11526	36.8321	1.97114	17.7117	85.8721	20.684	88.8443	2.02686	-7.79276	122.256	29.1341	163.827
2.0342	-0.18935	32.705	3.04768	36.6596	1.97548	17.7117	85.7403	20.6097	88.6383	2.03053	-7.73702	122.395	28.5793	163.467
2.03787	-0.18054	32.5865	2.98115	36.4834	1.97981	17.7117	85.5928	20.537	88.4182	2.0342	-7.68013	122.513	28.0304	163.093
2.04154	-0.17155	32.463	2.91564	36.3034	1.98415	17.7117	85.4297	20.4659	88.1839	2.03787	-7.62205	122.611	27.4873	162.706
2.04521	-0.16237	32.3347	2.85116	36.1198	1.98849	17.7117	85.251	20.3964	87.9357	2.04154	-7.56278	122.688	26.9502	162.305
2.04888	-0.153	32.2015	2.78768	35.9325	1.99283	17.7117	85.0569	20.3284	87.6736	2.04521	-7.50229	122.745	26.4188	161.891
2.05255	-0.14343	32.0635	2.7252	35.7416	1.99716	17.7117	84.8475	20.2619	87.3977	2.04888	-7.44056	122.781	25.8933	161.463
2.05622	-0.13367	31.9209	2.6637	35.5472	2.0015	17.7117	84.6231	20.1968	87.1082	2.05255	-7.37757	122.797	25.3736	161.022
2.05989	-0.12371	31.7736	2.60318	35.3494	2.00584	17.7117	84.3836	20.1332	86.8051	2.05622	-7.3133	122.792	24.8595	160.567
2.06356	-0.11355	31.6218	2.54362	35.1482	2.01018	17.7117	84.1294	20.071	86.4887	2.05989	-7.24773	122.766	24.3512	160.099
2.06723	-0.10318	31.4654	2.485	34.9436	2.01451	17.7117	83.8605	20.0102	86.159	2.06356	-7.18084	122.72	23.8486	159.617
2.0709	-0.09261	31.3047	2.42733	34.7357	2.01885	17.7117	83.5772	19.9508	85.8163	2.06723	-7.11261	122.654	23.3516	159.122
2.07457	-0.08182	31.1396	2.37059	34.5247	2.02319	17.7117	83.2796	19.8927	85.4606	2.0709	-7.04302	122.567	22.8602	158.613
2.07824	-0.07082	30.9702	2.31476	34.3105	2.02753	17.7117	82.968	19.836	85.0923	2.07457	-6.97204	122.459	22.3743	158.09
2.08192	-0.0596	30.7967	2.25983	34.0932	2.03187	17.7117	82.6426	19.7805	84.7114	2.07824	-6.89966	122.331	21.8941	157.555
2.08559	-0.04816	30.619	2.20581	33.873	2.0362	17.7117	82.3035	19.7263	84.3181	2.08192	-6.82585	122.182	21.4193	157.005
2.08926	-0.03649	30.4373	2.15266	33.6498	2.04054	17.7117	81.9511	19.6733	83.9127	2.08559	-6.75059	122.014	20.95	156.442
2.09293	-0.0246	30.2516	2.10039	33.4237	2.04488	17.7117	81.5856	19.6216	83.4955	2.08926	-6.67386	121.825	20.4862	155.866
2.0966	-0.01247	30.0621	2.04897	33.1949	2.04922	17.7117	81.2071	19.571	83.0665	2.09293	-6.59564	121.616	20.0277	155.277
2.10027	-0.000116651	29.8688	1.99841	32.9634	2.05355	17.7117	80.8161	19.5217	82.626	2.0966	-6.5159	121.387	19.5746	154.675
2.10394	0.01248	29.6718	1.94869	32.7293	2.05789	17.7117	80.4126	19.4735	82.1744	2.10027	-6.43462	121.138	19.1269	154.059
2.10761	0.02532	29.4712	1.8998	32.4926	2.06223	17.7117	79.9971	19.4264	81.7117	2.10394	-6.35178	120.869	18.6844	153.431
2.11128	0.0384	29.2671	1.85173	32.2535	2.06657	17.7117	79.5697	19.3804	81.2384	2.10761	-6.26736	120.58	18.2473	152.79
2.11495	0.05172	29.0595	1.80446	32.012	2.0709	17.7117	79.1307	19.3355	80.7546	2.11128	-6.18134	120.272	17.8153	152.136
2.11862	0.0653	28.8487	1.75799	31.7683	2.07524	17.7117	78.6805	19.2917	80.2605	2.11495	-6.09368	119.945	17.3886	151.469
2.12229	0.07913	28.6345	1.71231	31.5223	2.07958	17.7117	78.2194	19.2489	79.7566	2.11862	-6.00437	119.598	16.967	150.79
2.12596	0.09322	28.4173	1.66741	31.2742	2.08392	17.7117	77.7476	19.2072	79.243	2.12229	-5.91338	119.232	16.5505	150.099
2.12963	0.10757	28.1969	1.62327	31.0241	2.08825	17.7117	77.2654	19.1665	78.7201	2.12596	-5.82069	118.848	16.1391	149.395
2.1333	0.12219	27.9736	1.57989	30.772	2.09259	17.7117	76.7731	19.1267	78.1881	2.12963	-5.72627	118.444	15.7327	148.68
2.13697	0.13707	27.7475	1.53725	30.5181	2.09693	17.7117	76.2712	19.0879	77.6474	2.1333	-5.63011	118.022	15.3313	147.952
2.14064	0.15222	27.5185	1.49535	30.2624	2.10127	17.7117	75.7597	19.05	77.0981	2.13697	-5.53218	117.582	14.9349	147.214
2.14431	0.16765	27.2869	1.45418	30.0051	2.10561	17.7117	75.2393	19.0131	76.5407	2.14064	-5.43244	117.123	14.5435	146.463
2.14798	0.18335	27.0527	1.41372	29.7461	2.10994	17.7117	74.71	18.9771	75.9754	2.14431	-5.33089	116.646	14.1569	145.701
2.15165	0.19934	26.8161	1.37397	29.4857	2.11428	17.7117	74.1723	18.942	75.4026	2.14798	-5.22749	116.152	13.7752	144.929
2.15532	0.21561	26.577	1.33491	29.2238	2.11862	17.7117	73.6265	18.9077	74.8225	2.15165	-5.12222	115.64	13.3983	144.145
2.15899	0.23216	26.3357	1.29654	28.9607	2.12296	17.7117	73.0729	18.8743	74.2355	2.15532	-5.01506	115.11	13.0262	143.351
2.16266	0.24901	26.0922	1.25885	28.6963	2.12729	17.7117	72.5118	18.8417	73.6419	2.15899	-4.90597	114.564	12.6588	142.546
2.16633	0.26616	25.8466	1.22183	28.4309	2.13163	17.7117	71.9437	18.8099	73.042	2.16266	-4.79494	114.001	12.2961	141.731
2.17	0.2836	25.599	1.18546	28.1643	2.13597	17.7117	71.3688	18.779	72.4361	2.16633	-4.68194	113.421	11.9381	140.907
2.17367	0.30134	25.3495	1.14975	27.8969	2.14031	17.7117	70.7875	18.7488	71.8246	2.17	-4.56694	112.825	11.5847	140.072
2.17734	0.31938	25.0982	1.11467	27.6286	2.14464	17.7117	70.2001	18.7194	71.2078	2.17367	-4.44993	112.213	11.2359	139.228
2.18101	0.33774	24.8453	1.08022	27.3595	2.14898	17.7117	69.607	18.6907	70.586	2.17734	-4.33087	111.585	10.8917	138.375
2.18468	0.3564	24.5907	1.0464	27.0898	2.15332	17.7117	69.0085	18.6627	69.9595	2.18101	-4.20973	110.941	10.5519	137.513
2.18835	0.37538	24.3346	1.01319	26.8195	2.15766	17.7117	68.4049	18.6355	69.3287	2.18468	-4.0865	110.283	10.2166	136.642
2.19203	0.39468	24.0772	0.98058	26.5488	2.162	17.7117	67.7966	18.609	68.6939	2.18835	-3.96115	109.609	9.88581	135.763
2.1957	0.4143	23.8185	0.94856	26.2776	2.16633	17.7117	67.184	18.5831	68.0554	2.19203	-3.83365	108.921	9.55935	134.875
2.19937	0.43425	23.5585	0.91713	26.0062	2.17067	17.7117	66.5673	18.558	67.4136	2.1957	-3.70397	108.218	9.23725	133.98
2.20304	0.45452	23.2975	0.88628	25.7346	2.17501	17.7117	65.947	18.5334	66.7687	2.19937	-3.5721	107.501	8.91945	133.078
2.20671	0.47512	23.0354	0.856	25.4628	2.17935	17.7117	65.3233	18.5096	66.1212	2.20304	-3.438	106.77	8.60594	132.168
2.21038	0.49606	22.7724	0.82627	25.1911	2.18368	17.7117	64.6966	18.4863	65.4712	2.20671	-3.30165	106.026	8.29665	131.251
2.21405	0.51734	22.5086	0.7971	24.9194	2.18802	17.7117	64.0672	18.4637	64.8191	2.21038	-3.16302	105.269	7.99157	130.327
2.21772	0.53895	22.2441	0.76847	24.6478	2.19236	17.7117	63.4355	18.4416	64.1654	2.21405	-3.02209	104.499	7.69064	129.397
2.22139	0.56091	21.979	0.74038	24.3766	2.1967	17.7117	62.8017	18.4201	63.5101	2.21772	-2.87883	103.717	7.39383	128.461
2.22506	0.58322	21.7133	0.71281	24.1056	2.20103	17.7117	62.1662	18.3992	62.8538	2.22139	-2.73322	102.922	7.1011	127.52
2.22873	0.60588	21.4472	0.68576	23.8351	2.20537	17.7117	61.5294	18.3789	62.1966	2.22506	-2.58522	102.116	6.8124	126.572
2.2324	0.62889	21.1807	0.65922	23.5651	2.20971	17.7117	60.8915	18.3591	61.5389	2.22873	-2.43482	101.298	6.52771	125.62
2.23607	0.65226	20.9139	0.63318	23.2957	2.21405	17.7117	60.2529	18.3398	60.881	2.2324	-2.28198	100.469	6.24699	124.663
2.23974	0.67599	20.647	0.60764	23.027	2.21839	17.7117	59.6138	18.3211	60.2232	2.23607	-2.12669	99.6291	5.97018	123.702
2.24341	0.70008	20.3801	0.58258	22.759	2.22272	17.7117	58.9746	18.3028	59.5658	2.23974	-1.96891	98.7787	5.69726	122.736
2.24708	0.72454	20.1131	0.55801	22.4919	2.22706	17.7117	58.3356	18.2851	58.909	2.24341	-1.80863	97.9182	5.42819	121.767
2.25075	0.74937	19.8462	0.5339	22.2257	2.2314	17.7117	57.697	18.2678	58.2532	2.24708	-1.64581	97.0478	5.16293	120.794
2.25442	0.77457	19.5794	0.51026	21.9606	2.23574	17.7117	57.0593	18.251	57.5986	2.25075	-1.48042	96.1681	4.90143	119.818
2.25809	0.80014	19.313	0.48708	21.6965	2.24007	17.7117	56.4225	18.2347	56.9455	2.25442	-1.31245	95.2792	4.64367	118.84
2.26176	0.82609	19.0468	0.46434	21.4336	2.24441	17.7117	55.7871	18.2188	56.2942	2.25809	-1.14187	94.3816	4.3896	117.859
2.26543	0.85242	18.7811	0.44205	21.1719	2.24875	17.7117	55.1533	18.2034	55.645	2.26176	-0.96864	93.4756	4.13918	116.875
2.2691	0.87913	18.5159	0.42019	20.9116	2.25309	17.7117	54.5213	18.1884	54.998	2.26543	-0.79276	92.5616	3.89239	115.89
2.27277	0.90623	18.2513	0.39876	20.6526	2.25742	17.7117	53.8915	18.1738	54.3536	2.2691	-0.61418	91.6398	3.64916	114.904
2.27644	0.93372	17.9873	0.37775	20.3951	2.26176	17.7117	53.2641	18.1596	53.712	2.27277	-0.4329	90.7107	3.40949	113.917
2.28011	0.9616	17.7241	0.35715	20.1392	2.2661	17.7117	52.6393	18.1458	53.0735	2.27644	-0.24887	89.7747	3.17331	112.928
2.28378	0.98987	17.4617	0.33696	19.8848	2.27044	17.7117	52.0175	18.1324	52.4382	2.28011	-0.06208	88.832	2.9406	111.94
2.28745	1.01854	17.2002	0.31718	19.6322	2.27477	17.7117	51.3987	18.1194	51.8064	2.28378	0.1275	87.883	2.71132	110.951
2.29112	1.0476	16.9396	0.29778	19.3813	2.27911	17.7117	50.7833	18.1067	51.1784	2.28745	0.3199	86.9281	2.48543	109.963
2.29479	1.07707	16.68	0.27877	19.1322	2.28345	17.7117	50.1715	18.0944	50.5543	2.29112	0.51513	85.9676	2.26289	108.975
2.29847	1.10694	16.4215	0.26014	18.8849	2.28779	17.7117	49.5635	18.0825	49.9343	2.29479	0.71322	85.0019	2.04367	107.988
2.30214	1.13722	16.1642	0.24189	18.6397	2.29213	17.7117	48.9596	18.0709	49.3187	2.29847	0.9142	84.0314	1.82773	107.003
2.30581	1.16791	15.9082	0.224	18.3964	2.29646	17.7117	48.3598	18.0596	48.7077	2.30214	1.1181	83.0563	1.61503	106.019
2.30948	1.199	15.6534	0.20648	18.1552	2.3008	17.7117	47.7645	18.0486	48.1014	2.30581	1.32492	82.077	1.40554	105.037
2.31315	1.23051	15.3999	0.18931	17.9161	2.30514	17.7117	47.1738	18.038	47.5001	2.30948	1.5347	81.0939	1.19922	104.057
2.31682	1.26243	15.1479	0.17249	17.6791	2.30948	17.7117	46.5879	18.0277	46.9039	2.31315	1.74747	80.1073	0.99604	103.08
2.32049	1.29476	14.8973	0.15601	17.4444	2.31381	17.7117	46.007	18.0176	46.313	2.31682	1.96324	79.1176	0.79595	102.106
2.32416	1.32752	14.6483	0.13987	17.212	2.31815	17.7117	45.4312	18.0079	45.7274	2.32049	2.18203	78.1251	0.59893	101.135
2.32783	1.36069	14.4009	0.12406	16.9819	2.32249	17.7117	44.8608	17.9984	45.1475	2.32416	2.40388	77.1301	0.40493	100.168
2.3315	1.39429	14.1551	0.10857	16.7542	2.32683	17.7117	44.2958	17.9893	44.5734	2.32783	2.62879	76.1329	0.21393	99.2049
2.33517	1.42831	13.9109	0.09341	16.529	2.33116	17.7117	43.7365	17.9804	44.0051	2.3315	2.8568	75.134	0.02588	98.2459
2.33884	1.46275	13.6686	0.07855	16.3062	2.3355	17.7117	43.1829	17.9717	43.4429	2.33517	3.08793	74.1335	-0.15925	97.2915
2.34251	1.49762	13.428	0.06401	16.0859	2.33984	17.7117	42.6352	17.9633	42.8868	2.33884	3.32219	73.132	-0.34149	96.3419
2.34618	1.53292	13.1892	0.04977	15.8682	2.34418	17.7117	42.0935	17.9552	42.337	2.34251	3.55962	72.1296	-0.52088	95.3976
2.34985	1.56864	12.9524	0.03583	15.6532	2.34852	17.7117	41.558	17.9473	41.7936	2.34618	3.80022	71.1267	-0.69745	94.4587
2.35352	1.6048	12.7174	0.02218	15.4407	2.35285	17.7117	41.0288	17.9396	41.2567	2.34985	4.04402	70.1236	-0.87124	93.5256
2.35719	1.64139	12.4845	0.00881	15.231	2.35719	17.7117	40.5059	17.9322	40.7264	2.35352	4.29104	69.1206	-1.04227	92.5986
2.36086	1.67841	12.2535	-0.00427	15.0239	2.36153	17.7117	39.9895	17.925	40.2028	2.35719	4.5413	68.118	-1.2106	91.678
2.36453	1.71586	12.0246	-0.01707	14.8197	2.36587	17.7117	39.4796	17.918	39.6859	2.36086	4.79482	67.1162	-1.37624	90.764
2.3682	1.75375	11.7978	-0.02961	14.6182	2.3702	17.7117	38.9764	17.9112	39.176	2.36453	5.05162	66.1154	-1.53923	89.857
2.37187	1.79207	11.5731	-0.04188	14.4196	2.37454	17.7117	38.48	17.9046	38.6729	2.3682	5.31172	65.1159	-1.6996	88.9572
2.37554	1.83082	11.3505	-0.05388	14.2238	2.37888	17.7117	37.9904	17.8983	38.1769	2.37187	5.57513	64.118	-1.8574	88.065
2.37921	1.87002	11.1302	-0.06563	14.0308	2.38322	17.7117	37.5076	17.8921	37.688	2.37554	5.84187	63.122	-2.01264	87.1805
2.38288	1.90965	10.912	-0.07713	13.8408	2.38755	17.7117	37.0318	17.8861	37.2062	2.37921	6.11196	62.1282	-2.16537	86.3041
2.38655	1.94971	10.6961	-0.08838	13.6538	2.39189	17.7117	36.5629	17.8803	36.7315	2.38288	6.38542	61.1368	-2.31561	85.4359
2.39022	1.99022	10.4825	-0.09938	13.4696	2.39623	17.7117	36.1011	17.8746	36.2641	2.38655	6.66227	60.1482	-2.46339	84.5763
2.39389	2.03116	10.2711	-0.11015	13.2885	2.40057	17.7117	35.6464	17.8692	35.804	2.39022	6.94251	59.1626	-2.60876	83.7256
2.39756	2.07254	10.0621	-0.12069	13.1103	2.4049	17.7117	35.1989	17.8639	35.3511	2.39389	7.22617	58.1801	-2.75173	82.8839
2.40123	2.11435	9.85548	-0.13099	12.9352	2.40924	17.7117	34.7584	17.8588	34.9055	2.39756	7.51326	57.2013	-2.89235	82.0515
2.4049	2.15661	9.65119	-0.14108	12.763	2.41358	17.7117	34.3252	17.8538	34.4673	2.40123	7.8038	56.2261	-3.03064	81.2286
2.40858	2.1993	9.44928	-0.15094	12.5939	2.41792	17.7117	33.8991	17.849	34.0364	2.4049	8.09779	55.255	-3.16663	80.4155
2.41225	2.24242	9.24978	-0.16058	12.4279	2.42226	17.7117	33.4802	17.8444	33.6129	2.40858	8.39526	54.2881	-3.30035	79.6123
2.41592	2.28598	9.0527	-0.17001	12.265	2.42659	17.7117	33.0686	17.8399	33.1968	2.41225	8.69621	53.3257	-3.43184	78.8194
2.41959	2.32998	8.85805	-0.17923	12.1051	2.43093	17.7117	32.6642	17.8355	32.788	2.41592	9.00066	52.368	-3.56112	78.0368
2.42326	2.37441	8.66585	-0.18825	11.9483	2.43527	17.7117	32.267	17.8313	32.3865	2.41959	9.30861	51.4153	-3.68822	77.2649
2.42693	2.41927	8.4761	-0.19707	11.7946	2.43961	17.7117	31.877	17.8272	31.9925	2.42326	9.62009	50.4676	-3.81318	76.5038
2.4306	2.46457	8.28883	-0.2057	11.644	2.44394	17.7117	31.4942	17.8232	31.6057	2.42693	9.9351	49.5254	-3.93602	75.7537
2.43427	2.5103	8.10404	-0.21413	11.4965	2.44828	17.7117	31.1186	17.8194	31.2263	2.4306	10.2537	48.5887	-4.05677	75.0148
2.43794	2.55646	7.92174	-0.22237	11.3521	2.45262	17.7117	30.7502	17.8157	30.8541	2.43427	10.5757	47.6578	-4.17546	74.2873
2.44161	2.60304	7.74192	-0.23042	11.2109	2.45696	17.7117	30.3889	17.812	30.4892	2.43794	10.9014	46.7328	-4.29212	73.5714
2.44528	2.65005	7.56461	-0.2383	11.0727	2.46129	17.7117	30.0347	17.8086	30.1315	2.44161	11.2306	45.814	-4.40677	72.8671
2.44895	2.69749	7.3898	-0.246	10.9376	2.46563	17.7117	29.6875	17.8052	29.781	2.44528	11.5634	44.9015	-4.51945	72.1747
2.45262	2.74535	7.21749	-0.25352	10.8056	2.46997	17.7117	29.3474	17.802	29.4377	2.44895	11.8998	43.9955	-4.63018	71.4944
2.45629	2.79364	7.04768	-0.26087	10.6768	2.47431	17.7117	29.0143	17.7988	29.1014	2.45262	12.2398	43.0962	-4.73899	70.8263
2.45996	2.84234	6.88039	-0.26806	10.551	2.47865	17.7117	28.6882	17.7957	28.7722	2.45629	12.5834	42.2037	-4.84591	70.1705
2.46363	2.89146	6.71559	-0.27508	10.4283	2.48298	17.7117	28.3689	17.7928	28.45	2.45996	12.9305	41.3183	-4.95096	69.5271
2.4673	2.94099	6.5533	-0.28194	10.3087	2.48732	17.7117	28.0565	17.7899	28.1348	2.46363	13.2813	40.44	-5.05418	68.8964
2.47097	2.99094	6.3935	-0.28865	10.1921	2.49166	17.7117	27.7509	17.7872	27.8264	2.4673	13.6357	39.569	-5.15558	68.2784
2.47464	3.04129	6.23619	-0.2952	10.0786	2.496	17.7117	27.452	17.7845	27.5249	2.47097	13.9937	38.7055	-5.25519	67.6732
2.47831	3.09205	6.08138	-0.30159	9.96815	2.50033	17.7117	27.1598	17.7819	27.2301	2.47464	14.3552	37.8495	-5.35304	67.081
2.48198	3.14322	5.92904	-0.30784	9.86072	2.50467	17.7117	26.8742	17.7794	26.942	2.47831	14.7204	37.0012	-5.44916	66.5018
2.48565	3.19478	5.77917	-0.31395	9.75632	2.50901	17.7117	26.5952	17.777	26.6605	2.48198	15.0892	36.1608	-5.54357	65.9358
2.48932	3.24675	5.63177	-0.31991	9.65491	2.51335	17.7117	26.3225	17.7747	26.3855	2.48565	15.4617	35.3284	-5.63629	65.383
2.49299	3.29911	5.48681	-0.32574	9.55649	2.51768	17.7117	26.0563	17.7724	26.1171	2.48932	15.8377	34.504	-5.72736	64.8436
2.49666	3.35185	5.3443	-0.33143	9.46104	2.52202	17.7117	25.7965	17.7703	25.855	2.49299	16.2173	33.6878	-5.81679	64.3176
2.50033	3.40499	5.20422	-0.33698	9.36854	2.52636	17.7117	25.5429	17.7681	25.5993	2.49666	16.6005	32.8798	-5.90461	63.805
2.504	3.45851	5.06656	-0.34241	9.27897	2.5307	17.7117	25.2954	17.7661	25.3498	2.50033	16.9874	32.0802	-5.99084	63.306
2.50767	3.5124	4.9313	-0.3477	9.19231	2.53504	17.7117	25.054	17.7641	25.1065	2.504	17.3778	31.2891	-6.07551	62.8207
2.51134	3.56667	4.79843	-0.35288	9.10854	2.53937	17.7117	24.8187	17.7622	24.8692	2.50767	17.7718	30.5065	-6.15864	62.349
2.51501	3.62132	4.66793	-0.35793	9.02763	2.54371	17.7117	24.5892	17.7604	24.6379	2.51134	18.1694	29.7326	-6.24026	61.891
2.51869	3.67632	4.53979	-0.36286	8.94957	2.54805	17.7117	24.3656	17.7586	24.4125	2.51501	18.5706	28.9673	-6.32038	61.4468
2.52236	3.73169	4.41399	-0.36767	8.87433	2.55239	17.7117	24.1477	17.7569	24.193	2.51869	18.9753	28.2108	-6.39903	61.0164
2.52603	3.78742	4.29052	-0.37237	8.80188	2.55672	17.7117	23.9356	17.7553	23.9791	2.52236	19.3836	27.4631	-6.47624	60.5998
2.5297	3.8435	4.16935	-0.37695	8.7322	2.56106	17.7117	23.729	17.7537	23.7709	2.52603	19.7955	26.7244	-6.55202	60.1971
2.53337	3.89992	4.05046	-0.38143	8.66527	2.5654	17.7117	23.5278	17.7521	23.5683	2.5297	20.2109	25.9945	-6.6264	59.8082
2.53704	3.95669	3.93385	-0.38579	8.60105	2.56974	17.7117	23.3321	17.7506	23.3711	2.53337	20.6298	25.2736	-6.6994	59.4333
2.54071	4.01379	3.81948	-0.39006	8.53952	2.57407	17.7117	23.1417	17.7492	23.1792	2.53704	21.0522	24.5618	-6.77104	59.0722
2.54438	4.07123	3.70733	-0.39422	8.48065	2.57841	17.7117	22.9565	17.7478	22.9926	2.54071	21.4781	23.859	-6.84134	58.725
2.54805	4.12898	3.59739	-0.39827	8.42442	2.58275	17.7117	22.7764	17.7465	22.8112	2.54438	21.9075	23.1653	-6.91033	58.3917
2.55172	4.18706	3.48964	-0.40223	8.37078	2.58709	17.7117	22.6014	17.7452	22.6348	2.54805	22.3403	22.4807	-6.97802	58.0722
2.55539	4.24545	3.38405	-0.4061	8.31971	2.59142	17.7117	22.4312	17.7439	22.4635	2.55172	22.7767	21.8052	-7.04444	57.7667
2.55906	4.30415	3.28059	-0.40987	8.27119	2.59576	17.7117	22.266	17.7427	22.297	2.55539	23.2164	21.1389	-7.1096	57.475
2.56273	4.36315	3.17925	-0.41354	8.22517	2.6001	17.7117	22.1055	17.7416	22.1353	2.55906	23.6596	20.4818	-7.17352	57.1971
2.5664	4.42244	3.08001	-0.41713	8.18163	2.60444	17.7117	21.9496	17.7404	21.9783	2.56273	24.1061	19.8339	-7.23624	56.933
2.57007	4.48202	2.98283	-0.42063	8.14053	2.60878	17.7117	21.7983	17.7394	21.826	2.5664	24.556	19.1951	-7.29775	56.6826
2.57374	4.54189	2.88769	-0.42404	8.10185	2.61311	17.7117	21.6515	17.7383	21.6781	2.57007	25.0093	18.5655	-7.35809	56.446
2.57741	4.60202	2.79458	-0.42737	8.06554	2.61745	17.7117	21.509	17.7373	21.5347	2.57374	25.4659	17.9451	-7.41728	56.223
2.58108	4.66243	2.70346	-0.43062	8.03158	2.62179	17.7117	21.3709	17.7364	21.3955	2.57741	25.9258	17.3339	-7.47532	56.0136
2.58475	4.72309	2.61431	-0.43378	7.99993	2.62613	17.7117	21.2369	17.7354	21.2606	2.58108	26.389	16.7318	-7.53225	55.8178
2.58842	4.784	2.5271	-0.43687	7.97055	2.63046	17.7117	21.1071	17.7345	21.1299	2.58475	26.8555	16.1389	-7.58808	55.6355
2.59209	4.84516	2.44182	-0.43988	7.94341	2.6348	17.7117	20.9812	17.7336	21.0032	2.58842	27.3251	15.5551	-7.64283	55.4666
2.59576	4.90656	2.35842	-0.44281	7.91848	2.63914	17.7117	20.8593	17.7328	20.8804	2.59209	27.798	14.9804	-7.69651	55.3111
2.59943	4.96819	2.27689	-0.44567	7.89572	2.64348	17.7117	20.7412	17.732	20.7615	2.59576	28.274	14.4147	-7.74914	55.1689
2.6031	5.03004	2.1972	-0.44846	7.87509	2.64781	17.7117	20.6269	17.7312	20.6464	2.59943	28.7532	13.8581	-7.80075	55.0398
2.60677	5.0921	2.11933	-0.45118	7.85656	2.65215	17.7117	20.5162	17.7305	20.5349	2.6031	29.2355	13.3105	-7.85134	54.9239
2.61044	5.15437	2.04324	-0.45383	7.84009	2.65649	17.7117	20.4091	17.7297	20.4271	2.60677	29.7208	12.7719	-7.90094	54.821
2.61411	5.21683	1.96892	-0.45641	7.82565	2.66083	17.7117	20.3054	17.729	20.3227	2.61044	30.2092	12.2421	-7.94956	54.7311
2.61778	5.27948	1.89633	-0.45893	7.81319	2.66517	17.7117	20.2052	17.7284	20.2218	2.61411	30.7007	11.7213	-7.99722	54.654
2.62145	5.34231	1.82544	-0.46138	7.80268	2.6695	17.7117	20.1082	17.7277	20.1242	2.61778	31.195	11.2093	-8.04394	54.5897
2.62513	5.40532	1.75624	-0.46377	7.79409	2.67384	17.7117	20.0145	17.7271	20.0299	2.62145	31.6924	10.7061	-8.08973	54.538
2.6288	5.46848	1.68869	-0.4661	7.78738	2.67818	17.7117	19.9239	17.7265	19.9387	2.62513	32.1926	10.2116	-8.1346	54.4988
2.63247	5.5318	1.62277	-0.46837	7.7825	2.68252	17.7117	19.8364	17.7259	19.8506	2.6288	32.6957	9.72576	-8.17858	54.4721
2.63614	5.59526	1.55844	-0.47058	7.77943	2.68685	17.7117	19.7519	17.7254	19.7656	2.63247	33.2016	9.24855	-8.22168	54.4577
2.63981	5.65885	1.4957	-0.47274	7.77812	2.69119	17.7117	19.6703	17.7248	19.6834	2.63614	33.7102	8.77989	-8.26391	54.4555
2.64348	5.72257	1.43449	-0.47483	7.77854	2.69553	17.7116	19.5915	17.7243	19.6041	2.63981	34.2216	8.31972	-8.30529	54.4654
2.64715	5.78641	1.37481	-0.47688	7.78065	2.69987	17.7116	19.5154	17.7238	19.5275	2.64348	34.7358	7.86797	-8.34583	54.4872
2.65082	5.85035	1.31662	-0.47887	7.78441	2.7042	17.7116	19.442	17.7233	19.4536	2.64715	35.2525	7.42458	-8.38556	54.5208
2.65449	5.91438	1.2599	-0.48081	7.78978	2.70854	17.7116	19.3712	17.7229	19.3824	2.65082	35.7719	6.98947	-8.42447	54.5662
2.65816	5.9785	1.20462	-0.4827	7.79673	2.71288	17.7116	19.3029	17.7224	19.3136	2.65449	36.2938	6.56258	-8.46259	54.623
2.66183	6.0427	1.15075	-0.48454	7.80522	2.71722	17.7116	19.2371	17.722	19.2474	2.65816	36.8182	6.14382	-8.49994	54.6914
2.6655	6.10696	1.09827	-0.48633	7.81521	2.72155	17.7116	19.1737	17.7216	19.1835	2.66183	37.3451	5.73312	-8.53652	54.771
2.66917	6.17127	1.04715	-0.48808	7.82666	2.72589	17.7116	19.1125	17.7212	19.122	2.6655	37.8744	5.33041	-8.57235	54.8617
2.67284	6.23563	0.99737	-0.48978	7.83954	2.73023	17.7116	19.0537	17.7208	19.0627	2.66917	38.4061	4.93559	-8.60744	54.9635
2.67651	6.30003	0.9489	-0.49143	7.8538	2.73457	17.7116	18.9969	17.7204	19.0056	2.67284	38.94	4.5486	-8.64181	55.0761
2.68018	6.36444	0.90171	-0.49304	7.86942	2.73891	17.7116	18.9423	17.7201	18.9506	2.67651	39.4763	4.16935	-8.67547	55.1994
2.68385	6.42887	0.85578	-0.49461	7.88635	2.74324	17.7116	18.8897	17.7198	18.8977	2.68018	40.0147	3.79775	-8.70843	55.3333
2.68752	6.4933	0.81108	-0.49613	7.90456	2.74758	17.7116	18.8391	17.7194	18.8468	2.68385	40.5553	3.43373	-8.7407	55.4776
2.69119	6.55772	0.7676	-0.49762	7.92401	2.75192	17.7116	18.7905	17.7191	18.7978	2.68752	41.0979	3.07718	-8.7723	55.6321
2.69486	6.62212	0.7253	-0.49907	7.94466	2.75626	17.7116	18.7436	17.7188	18.7507	2.69119	41.6427	2.72803	-8.80324	55.7967
2.69853	6.68649	0.68415	-0.50047	7.96648	2.76059	17.7116	18.6986	17.7185	18.7054	2.69486	42.1893	2.38619	-8.83353	55.9712
2.7022	6.75081	0.64415	-0.50184	7.98943	2.76493	17.7116	18.6553	17.7183	18.6618	2.69853	42.7379	2.05155	-8.86319	56.1555
2.70587	6.81508	0.60525	-0.50318	8.01347	2.76927	17.7116	18.6138	17.718	18.6199	2.7022	43.2884	1.72405	-8.89221	56.3495
2.70954	6.87928	0.56744	-0.50447	8.03856	2.77361	17.7116	18.5738	17.7177	18.5797	2.70587	43.8406	1.40358	-8.92063	56.5528
2.71321	6.94341	0.5307	-0.50574	8.06468	2.77794	17.7116	18.5354	17.7175	18.5411	2.70954	44.3946	1.09004	-8.94845	56.7654
2.71688	7.00744	0.49499	-0.50696	8.09178	2.78228	17.7115	18.4986	17.7172	18.504	2.71321	44.9502	0.78336	-8.97567	56.9872
2.72055	7.07138	0.46031	-0.50816	8.11984	2.78662	17.7115	18.4632	17.717	18.4683	2.71688	45.5074	0.48342	-9.00232	57.2178
2.72422	7.1352	0.42662	-0.50932	8.14881	2.79096	17.7115	18.4292	17.7168	18.4341	2.72055	46.0662	0.19015	-9.02839	57.4573
2.72789	7.1989	0.3939	-0.51045	8.17865	2.7953	17.7115	18.3966	17.7166	18.4013	2.72422	46.6265	-0.09656	-9.05391	57.7053
2.73156	7.26246	0.36213	-0.51155	8.20934	2.79963	17.7115	18.3653	17.7164	18.3698	2.72789	47.1881	-0.3768	-9.07888	57.9617
2.73524	7.32587	0.33129	-0.51262	8.24084	2.80397	17.7115	18.3353	17.7162	18.3396	2.73156	47.7511	-0.65067	-9.10332	58.2264
2.73891	7.38912	0.30135	-0.51366	8.27312	2.80831	17.7115	18.3066	17.716	18.3107	2.73524	48.3154	-0.91825	-9.12723	58.4992
2.74258	7.4522	0.27231	-0.51468	8.30614	2.81265	17.7115	18.279	17.7158	18.2829	2.73891	48.8808	-1.17966	-9.15062	58.7798
2.74625	7.51509	0.24412	-0.51566	8.33986	2.81698	17.7114	18.2526	17.7157	18.2564	2.74258	49.4474	-1.43498	-9.1735	59.0682
2.74992	7.57779	0.21678	-0.51662	8.37426	2.82132	17.7114	18.2273	17.7155	18.2309	2.74625	50.015	-1.68431	-9.19589	59.3641
2.75359	7.64027	0.19026	-0.51755	8.4093	2.82566	17.7114	18.2031	17.7153	18.2065	2.74992	50.5836	-1.92774	-9.21779	59.6673
2.75726	7.70254	0.16455	-0.51845	8.44495	2.83	17.7114	18.1799	17.7152	18.1831	2.75359	51.1531	-2.16538	-9.23921	59.9778
2.76093	7.76457	0.13962	-0.51933	8.48117	2.83433	17.7114	18.1577	17.715	18.1607	2.75726	51.7234	-2.39731	-9.26017	60.2952
2.7646	7.82636	0.11546	-0.52019	8.51793	2.83867	17.7114	18.1364	17.7149	18.1393	2.76093	52.2945	-2.62364	-9.28066	60.6195
2.76827	7.88788	0.09203	-0.52102	8.55521	2.84301	17.7113	18.1161	17.7147	18.1188	2.7646	52.8663	-2.84445	-9.30071	60.9504
2.77194	7.94914	0.06934	-0.52183	8.59296	2.84735	17.7113	18.0966	17.7146	18.0992	2.76827	53.4387	-3.05985	-9.32031	61.2878
2.77561	8.01011	0.04735	-0.52261	8.63116	2.85169	17.7113	18.078	17.7145	18.0804	2.77194	54.0115	-3.26993	-9.33948	61.6314
2.77928	8.07078	0.02606	-0.52338	8.66977	2.85602	17.7113	18.0602	17.7144	18.0625	2.77561	54.5849	-3.47478	-9.35822	61.9811
2.78295	8.13115	0.00543	-0.52412	8.70877	2.86036	17.7112	18.0432	17.7143	18.0453	2.77928	55.1585	-3.67449	-9.37655	62.3368
2.78662	8.1912	-0.01454	-0.52484	8.74812	2.8647	17.7112	18.0269	17.7142	18.0289	2.78295	55.7325	-3.86917	-9.39447	62.6981
2.79029	8.25091	-0.03388	-0.52554	8.7878	2.86904	17.7112	18.0114	17.7141	18.0133	2.78662	56.3067	-4.05889	-9.41199	63.065
2.79396	8.31028	-0.05259	-0.52623	8.82777	2.87337	17.7111	17.9966	17.714	17.9983	2.79029	56.8809	-4.24377	-9.42912	63.4373
2.79763	8.36928	-0.0707	-0.52689	8.868	2.87771	17.7111	17.9824	17.7139	17.984	2.79396	57.4552	-4.42388	-9.44587	63.8148
2.8013	8.42792	-0.08823	-0.52753	8.90847	2.88205	17.7111	17.9689	17.7138	17.9704	2.79763	58.0295	-4.59932	-9.46224	64.1972
2.80497	8.48618	-0.10518	-0.52816	8.94915	2.88639	17.711	17.956	17.7137	17.9574	2.8013	58.6036	-4.77018	-9.47824	64.5845
2.80864	8.54403	-0.12158	-0.52876	8.99	2.89072	17.711	17.9437	17.7136	17.9449	2.80497	59.1775	-4.93654	-9.49388	64.9764
2.81231	8.60148	-0.13744	-0.52935	9.03101	2.89506	17.711	17.932	17.7135	17.9331	2.80864	59.7511	-5.09851	-9.50917	65.3727
2.81598	8.65851	-0.15277	-0.52993	9.07213	2.8994	17.7109	17.9208	17.7134	17.9217	2.81231	60.3243	-5.25616	-9.52411	65.7733
2.81965	8.71511	-0.16759	-0.53048	9.11335	2.90374	17.7109	17.9101	17.7133	17.9109	2.81598	60.897	-5.40958	-9.53871	66.178
2.82332	8.77126	-0.18192	-0.53102	9.15463	2.90807	17.7108	17.9	17.7133	17.9006	2.81965	61.4692	-5.55887	-9.55297	66.5866
2.82699	8.82696	-0.19576	-0.53155	9.19596	2.91241	17.7107	17.8903	17.7132	17.8908	2.82332	62.0406	-5.7041	-9.56692	66.9989
2.83066	8.88218	-0.20914	-0.53206	9.2373	2.91675	17.7107	17.881	17.7131	17.8815	2.82699	62.6114	-5.84537	-9.58054	67.4148
2.83433	8.93692	-0.22206	-0.53255	9.27863	2.92109	17.7106	17.8722	17.7131	17.8726	2.83066	63.1813	-5.98274	-9.59385	67.834
2.838	8.99117	-0.23454	-0.53303	9.31991	2.92543	17.7106	17.8639	17.713	17.864	2.83433	63.7503	-6.11632	-9.60685	68.2564
2.84167	9.04491	-0.24659	-0.5335	9.36114	2.92976	17.7105	17.8559	17.713	17.8559	2.838	64.3182	-6.24618	-9.61956	68.6818
2.84535	9.09814	-0.25822	-0.53395	9.40228	2.9341	17.7104	17.8483	17.7129	17.8482	2.84167	64.8851	-6.3724	-9.63197	69.11
2.84902	9.15083	-0.26945	-0.53439	9.4433	2.93844	17.7103	17.8411	17.7128	17.8409	2.84535	65.4507	-6.49506	-9.64409	69.5408
2.85269	9.20299	-0.28029	-0.53482	9.48418	2.94278	17.7102	17.8342	17.7128	17.8339	2.84902	66.0151	-6.61424	-9.65593	69.9742
2.85636	9.25458	-0.29075	-0.53523	9.52491	2.94711	17.7102	17.8277	17.7127	17.8272	2.85269	66.5781	-6.73003	-9.6675	70.4098
2.86003	9.30562	-0.30085	-0.53564	9.56544	2.95145	17.7101	17.8215	17.7127	17.8209	2.85636	67.1395	-6.84249	-9.67879	70.8475
2.8637	9.35607	-0.31058	-0.53603	9.60577	2.95579	17.71	17.8156	17.7127	17.8148	2.86003	67.6995	-6.9517	-9.68983	71.2872
2.86737	9.40594	-0.31997	-0.53641	9.64587	2.96013	17.7099	17.81	17.7126	17.8091	2.8637	68.2578	-7.05774	-9.7006	71.7287
2.87104	9.4552	-0.32902	-0.53677	9.68572	2.96446	17.7098	17.8047	17.7126	17.8036	2.86737	68.8143	-7.16068	-9.71112	72.1717
2.87471	9.50386	-0.33775	-0.53713	9.72529	2.9688	17.7096	17.7996	17.7125	17.7984	2.87104	69.3689	-7.2606	-9.7214	72.6162
2.87838	9.55189	-0.34616	-0.53748	9.76456	2.97314	17.7095	17.7948	17.7125	17.7934	2.87471	69.9216	-7.35757	-9.73143	73.0619
2.88205	9.59929	-0.35427	-0.53781	9.80351	2.97748	17.7094	17.7903	17.7125	17.7887	2.87838	70.4723	-7.45165	-9.74122	73.5087
2.88572	9.64604	-0.36209	-0.53814	9.84213	2.98182	17.7093	17.7859	17.7124	17.7842	2.88205	71.0208	-7.54292	-9.75079	73.9564
2.88939	9.69214	-0.36961	-0.53846	9.88038	2.98615	17.7091	17.7818	17.7124	17.7799	2.88572	71.5671	-7.63145	-9.76012	74.4048
2.89306	9.73757	-0.37687	-0.53876	9.91825	2.99049	17.709	17.7779	17.7124	17.7759	2.88939	72.1111	-7.7173	-9.76924	74.8538
2.89673	9.78232	-0.38385	-0.53906	9.95572	2.99483	17.7088	17.7742	17.7123	17.772	2.89306	72.6527	-7.80054	-9.77813	75.3033
2.9004	9.82638	-0.39057	-0.53935	9.99277	2.99917	17.7086	17.7707	17.7123	17.7683	2.89673	73.1917	-7.88124	-9.78682	75.7529
2.90407	9.86975	-0.39705	-0.53963	10.0294	3.0035	17.7085	17.7674	17.7123	17.7648	2.9004	73.7281	-7.95946	-9.79529	76.2027
2.90774	9.91241	-0.40328	-0.5399	10.0655	3.00784	17.7083	17.7643	17.7123	17.7614	2.90407	74.2619	-8.03526	-9.80356	76.6523
2.91141	9.95434	-0.40927	-0.54016	10.1012	3.01218	17.7081	17.7613	17.7122	17.7582	2.90774	74.7928	-8.1087	-9.81164	77.1017
2.91508	9.99555	-0.41504	-0.54042	10.1364	3.01652	17.7079	17.7585	17.7122	17.7552	2.91141	75.3208	-8.17985	-9.81952	77.5507
2.91875	10.036	-0.4206	-0.54067	10.1711	3.02085	17.7077	17.7558	17.7122	17.7523	2.91508	75.8459	-8.24877	-9.8272	77.9992
2.92242	10.0757	-0.42593	-0.54091	10.2052	3.02519	17.7074	17.7533	17.7122	17.7495	2.91875	76.3678	-8.31551	-9.83471	78.4469
2.92609	10.1147	-0.43107	-0.54114	10.2388	3.02953	17.7072	17.7509	17.7121	17.7468	2.92242	76.8866	-8.38013	-9.84203	78.8937
2.92976	10.1529	-0.43601	-0.54137	10.2718	3.03387	17.7069	17.7486	17.7121	17.7443	2.92609	77.4021	-8.44268	-9.84917	79.3395
2.93343	10.1903	-0.44075	-0.54159	10.3043	3.0382	17.7066	17.7465	17.7121	17.7418	2.92976	77.9142	-8.50324	-9.85614	79.7841
2.9371	10.2269	-0.44532	-0.5418	10.3361	3.04254	17.7064	17.7445	17.7121	17.7395	2.93343	78.4229	-8.56183	-9.86293	80.2274
2.94077	10.2628	-0.4497	-0.542	10.3674	3.04688	17.7061	17.7426	17.7121	17.7373	2.9371	78.928	-8.61853	-9.86956	80.6692
2.94444	10.2978	-0.45392	-0.5422	10.398	3.05122	17.7057	17.7407	17.712	17.7352	2.94077	79.4294	-8.67339	-9.87603	81.1093
2.94811	10.332	-0.45796	-0.5424	10.428	3.05556	17.7054	17.739	17.712	17.7331	2.94444	79.9271	-8.72644	-9.88234	81.5476
2.95179	10.3654	-0.46185	-0.54258	10.4573	3.05989	17.7051	17.7374	17.712	17.7311	2.94811	80.421	-8.77775	-9.8885	81.984
2.95546	10.398	-0.46558	-0.54277	10.486	3.06423	17.7047	17.7359	17.712	17.7292	2.95179	80.9108	-8.82737	-9.8945	82.4183
2.95913	10.4297	-0.46917	-0.54294	10.5139	3.06857	17.7043	17.7345	17.712	17.7274	2.95546	81.3967	-8.87533	-9.90035	82.8503
2.9628	10.4606	-0.47261	-0.54311	10.5412	3.07291	17.7039	17.7331	17.712	17.7256	2.95913	81.8785	-8.92169	-9.90606	83.28
2.96647	10.4907	-0.47591	-0.54328	10.5678	3.07724	17.7035	17.7318	17.712	17.7239	2.9628	82.356	-8.9665	-9.91163	83.7072
2.97014	10.5198	-0.47908	-0.54344	10.5936	3.08158	17.703	17.7306	17.7119	17.7222	2.96647	82.8293	-9.00979	-9.91706	84.1317
2.97381	10.5481	-0.48213	-0.54359	10.6187	3.08592	17.7026	17.7295	17.7119	17.7206	2.97014	83.2981	-9.05161	-9.92235	84.5534
2.97748	10.5756	-0.48504	-0.54374	10.6431	3.09026	17.7021	17.7284	17.7119	17.719	2.97381	83.7624	-9.09201	-9.92751	84.9722
2.98115	10.6021	-0.48784	-0.54389	10.6667	3.09459	17.7016	17.7274	17.7119	17.7174	2.97748	84.2222	-9.13103	-9.93254	85.3879
2.98482	10.6278	-0.49053	-0.54403	10.6895	3.09893	17.701	17.7264	17.7119	17.7159	2.98115	84.6773	-9.16871	-9.93745	85.8004
2.98849	10.6525	-0.4931	-0.54417	10.7116	3.10327	17.7004	17.7255	17.7119	17.7144	2.98482	85.1277	-9.20508	-9.94223	86.2096
2.99216	10.6764	-0.49557	-0.5443	10.7329	3.10761	17.6998	17.7247	17.7119	17.713	2.98849	85.5731	-9.24019	-9.94689	86.6153
2.99583	10.6994	-0.49793	-0.54443	10.7533	3.11195	17.6992	17.7239	17.7119	17.7115	2.99216	86.0137	-9.27407	-9.95143	87.0175
2.9995	10.7214	-0.5002	-0.54455	10.773	3.11628	17.6985	17.7231	17.7119	17.7101	2.99583	86.4492	-9.30677	-9.95586	87.4159
3.00317	10.7426	-0.50237	-0.54467	10.7918	3.12062	17.6978	17.7224	17.7118	17.7087	2.9995	86.8797	-9.33831	-9.96017	87.8105
3.00684	10.7628	-0.50445	-0.54479	10.8099	3.12496	17.6971	17.7217	17.7118	17.7073	3.00317	87.3049	-9.36874	-9.96438	88.2011
3.01051	10.7821	-0.50644	-0.5449	10.827	3.1293	17.6963	17.7211	17.7118	17.7059	3.00684	87.7249	-9.39809	-9.96848	88.5876
3.01418	10.8004	-0.50835	-0.54501	10.8434	3.13363	17.6955	17.7205	17.7118	17.7045	3.01051	88.1395	-9.42639	-9.97247	88.9699
3.01785	10.8178	-0.51018	-0.54511	10.8589	3.13797	17.6947	17.72	17.7118	17.7031	3.01418	88.5486	-9.45367	-9.97637	89.3478
3.02152	10.8343	-0.51193	-0.54522	10.8735	3.14231	17.6938	17.7194	17.7118	17.7017	3.01785	88.9522	-9.47997	-9.98016	89.7214
3.02519	10.8498	-0.5136	-0.54532	10.8872	3.14665	17.6929	17.7189	17.7118	17.7003	3.02152	89.3503	-9.50532	-9.98385	90.0904
3.02886	10.8644	-0.5152	-0.54541	10.9001	3.15098	17.6919	17.7185	17.7118	17.6988	3.02519	89.7426	-9.52975	-9.98745	90.4546
3.03253	10.878	-0.51674	-0.5455	10.9121	3.15532	17.6909	17.718	17.7118	17.6974	3.02886	90.1291	-9.55328	-9.99096	90.8141
3.0362	10.8907	-0.5182	-0.54559	10.9232	3.15966	17.6898	17.7176	17.7118	17.6959	3.03253	90.5098	-9.57595	-9.99438	91.1688
3.03987	10.9024	-0.51961	-0.54568	10.9334	3.164	17.6887	17.7172	17.7118	17.6944	3.0362	90.8846	-9.59779	-9.9977	91.5184
3.04354	10.9131	-0.52095	-0.54576	10.9427	3.16834	17.6876	17.7169	17.7118	17.6928	3.03987	91.2534	-9.61881	-10.0009	91.8629
3.04721	10.9229	-0.52223	-0.54585	10.9511	3.17267	17.6863	17.7166	17.7118	17.6913	3.04354	91.6161	-9.63906	-10.0041	92.2022
3.05088	10.9317	-0.52346	-0.54592	10.9586	3.17701	17.6851	17.7162	17.7118	17.6897	3.04721	91.9726	-9.65855	-10.0072	92.5361
3.05455	10.9395	-0.52463	-0.546	10.9652	3.18135	17.6837	17.7159	17.7118	17.6881	3.05088	92.3229	-9.6773	-10.0102	92.8647
3.05822	10.9464	-0.52575	-0.54607	10.9709	3.18569	17.6823	17.7157	17.7118	17.6864	3.05455	92.6669	-9.69536	-10.0131	93.1877
3.0619	10.9523	-0.52682	-0.54615	10.9756	3.19002	17.6808	17.7154	17.7118	17.6846	3.05822	93.0045	-9.71272	-10.0159	93.5051
3.06557	10.9572	-0.52784	-0.54621	10.9794	3.19436	17.6793	17.7152	17.7118	17.6829	3.0619	93.3357	-9.72943	-10.0187	93.8168
3.06924	10.9611	-0.52882	-0.54628	10.9823	3.1987	17.6777	17.7149	17.7118	17.681	3.06557	93.6604	-9.7455	-10.0214	94.1227
3.07291	10.9641	-0.52975	-0.54635	10.9843	3.20304	17.676	17.7147	17.7117	17.6791	3.06924	93.9784	-9.76096	-10.024	94.4227
3.07658	10.966	-0.53064	-0.54641	10.9853	3.20737	17.6743	17.7145	17.7117	17.6772	3.07291	94.2899	-9.77582	-10.0266	94.7168
3.08025	10.9671	-0.53149	-0.54647	10.9854	3.21171	17.6725	17.7143	17.7117	17.6751	3.07658	94.5946	-9.79011	-10.029	95.0047
3.08392	10.9671	-0.5323	-0.54653	10.9846	3.21605	17.6705	17.7142	17.7117	17.6731	3.08025	94.8926	-9.80384	-10.0315	95.2866
3.08759	10.9661	-0.53308	-0.54658	10.9827	3.22039	17.6686	17.714	17.7117	17.6709	3.08392	95.1837	-9.81704	-10.0338	95.5621
3.09126	10.9642	-0.53382	-0.54664	10.98	3.22472	17.6665	17.7138	17.7117	17.6687	3.08759	95.4679	-9.82972	-10.0361	95.8314
3.09493	10.9612	-0.53452	-0.54669	10.9763	3.22906	17.6643	17.7137	17.7117	17.6663	3.09126	95.7452	-9.8419	-10.0383	96.0942
3.0986	10.9573	-0.53519	-0.54674	10.9717	3.2334	17.662	17.7136	17.7117	17.6639	3.09493	96.0154	-9.8536	-10.0405	96.3505
3.10227	10.9525	-0.53583	-0.54679	10.9661	3.23774	17.6596	17.7134	17.7117	17.6614	3.0986	96.2785	-9.86484	-10.0426	96.6004
3.10594	10.9466	-0.53645	-0.54684	10.9596	3.24208	17.6572	17.7133	17.7117	17.6588	3.10227	96.5346	-9.87564	-10.0447	96.8435
3.10961	10.9398	-0.53703	-0.54688	10.9522	3.24641	17.6546	17.7132	17.7117	17.6561	3.10594	96.7834	-9.886	-10.0467	97.08
3.11328	10.932	-0.53758	-0.54693	10.9438	3.25075	17.6519	17.7131	17.7117	17.6533	3.10961	97.025	-9.89594	-10.0486	97.3097
3.11695	10.9232	-0.53811	-0.54697	10.9344	3.25509	17.6491	17.713	17.7117	17.6504	3.11328	97.2593	-9.90549	-10.0505	97.5326
3.12062	10.9134	-0.53862	-0.54701	10.9241	3.25943	17.6462	17.7129	17.7117	17.6474	3.11695	97.4862	-9.91465	-10.0524	97.7485
3.12429	10.9027	-0.5391	-0.54705	10.9129	3.26376	17.6431	17.7128	17.7117	17.6443	3.12062	97.7058	-9.92344	-10.0542	97.9575
3.12796	10.8911	-0.53956	-0.54709	10.9007	3.2681	17.6399	17.7127	17.7117	17.641	3.12429	97.9179	-9.93187	-10.0559	98.1594
3.13163	10.8784	-0.53999	-0.54713	10.8876	3.27244	17.6366	17.7127	17.7117	17.6376	3.12796	98.1226	-9.93995	-10.0576	98.3543
3.1353	10.8648	-0.54041	-0.54717	10.8736	3.27678	17.6332	17.7126	17.7117	17.6341	3.13163	98.3197	-9.94771	-10.0593	98.542
3.13897	10.8503	-0.5408	-0.5472	10.8586	3.28111	17.6295	17.7125	17.7117	17.6304	3.1353	98.5092	-9.95514	-10.0609	98.7225
3.14264	10.8348	-0.54118	-0.54723	10.8427	3.28545	17.6258	17.7125	17.7117	17.6266	3.13897	98.6911	-9.96227	-10.0624	98.8957
3.14631	10.8184	-0.54154	-0.54727	10.8259	3.28979	17.6219	17.7124	17.7117	17.6226	3.14264	98.8654	-9.9691	-10.0639	99.0617
3.14998	10.801	-0.54188	-0.5473	10.8081	3.29413	17.6178	17.7124	17.7117	17.6185	3.14631	99.032	-9.97565	-10.0654	99.2202
3.15365	10.7827	-0.5422	-0.54733	10.7894	3.29847	17.6136	17.7123	17.7117	17.6142	3.14998	99.1909	-9.98192	-10.0669	99.3714
3.15732	10.7634	-0.54251	-0.54736	10.7698	3.3028	17.6092	17.7123	17.7117	17.6098	3.15365	99.342	-9.98793	-10.0683	99.5151
3.16099	10.7432	-0.5428	-0.54739	10.7493	3.30714	17.6046	17.7122	17.7117	17.6052	3.15732	99.4853	-9.99368	-10.0696	99.6513
3.16466	10.7221	-0.54308	-0.54741	10.7279	3.31148	17.5998	17.7122	17.7117	17.6004	3.16099	99.6208	-9.99919	-10.0709	99.7799
3.16833	10.7001	-0.54335	-0.54744	10.7056	3.31582	17.5949	17.7122	17.7117	17.5954	3.16466	99.7484	-10.0045	-10.0722	99.901
3.17201	10.6772	-0.5436	-0.54747	10.6824	3.32015	17.5897	17.7121	17.7117	17.5902	3.16833	99.8681	-10.0095	-10.0735	100.014
3.17568	10.6533	-0.54384	-0.54749	10.6583	3.32449	17.5844	17.7121	17.7117	17.5848	3.17201	99.98	-10.0144	-10.0747	100.12
3.17935	10.6286	-0.54407	-0.54752	10.6333	3.32883	17.5788	17.7121	17.7117	17.5792	3.17568	100.084	-10.019	-10.0759	100.218
3.18302	10.6029	-0.54428	-0.54754	10.6074	3.33317	17.573	17.712	17.7117	17.5734	3.17935	100.18	-10.0234	-10.077	100.309
3.18669	10.5764	-0.54449	-0.54756	10.5807	3.3375	17.567	17.712	17.7117	17.5673	3.18302	100.268	-10.0277	-10.0781	100.391
3.19036	10.549	-0.54468	-0.54758	10.5531	3.34184	17.5608	17.712	17.7117	17.5611	3.18669	100.348	-10.0317	-10.0792	100.466
3.19403	10.5207	-0.54487	-0.5476	10.5246	3.34618	17.5543	17.712	17.7117	17.5545	3.19036	100.42	-10.0356	-10.0803	100.533
3.1977	10.4916	-0.54504	-0.54762	10.4952	3.35052	17.5475	17.712	17.7117	17.5478	3.19403	100.484	-10.0393	-10.0813	100.592
3.20137	10.4616	-0.54521	-0.54764	10.465	3.35485	17.5405	17.7119	17.7117	17.5408	3.1977	100.54	-10.0428	-10.0823	100.644
3.20504	10.4307	-0.54537	-0.54766	10.434	3.35919	17.5333	17.7119	17.7117	17.5335	3.20137	100.588	-10.0462	-10.0832	100.687
3.20871	10.399	-0.54552	-0.54768	10.4021	3.36353	17.5257	17.7119	17.7117	17.526	3.20504	100.627	-10.0495	-10.0842	100.723
3.21238	10.3665	-0.54566	-0.5477	10.3694	3.36787	17.5179	17.7119	17.7117	17.5181	3.20871	100.659	-10.0526	-10.0851	100.751
3.21605	10.3331	-0.5458	-0.54771	10.3359	3.37221	17.5098	17.7119	17.7117	17.51	3.21238	100.683	-10.0555	-10.086	100.77
3.21972	10.2989	-0.54592	-0.54773	10.3016	3.37654	17.5014	17.7118	17.7117	17.5016	3.21605	100.698	-10.0583	-10.0868	100.782
3.22339	10.2639	-0.54605	-0.54774	10.2664	3.38088	17.4927	17.7118	17.7117	17.4929	3.21972	100.706	-10.061	-10.0877	100.786
3.22706	10.2281	-0.54616	-0.54776	10.2305	3.38522	17.4837	17.7118	17.7117	17.4838	3.22339	100.705	-10.0636	-10.0885	100.782
3.23073	10.1915	-0.54627	-0.54777	10.1937	3.38956	17.4743	17.7118	17.7117	17.4744	3.22706	100.696	-10.0661	-10.0893	100.77
3.2344	10.1541	-0.54637	-0.54779	10.1562	3.39389	17.4646	17.7118	17.7117	17.4647	3.23073	100.68	-10.0684	-10.09	100.75
3.23807	10.1159	-0.54647	-0.5478	10.118	3.39823	17.4545	17.7118	17.7117	17.4546	3.2344	100.655	-10.0707	-10.0908	100.722
3.24174	10.077	-0.54657	-0.54782	10.0789	3.40257	17.4441	17.7118	17.7117	17.4442	3.23807	100.622	-10.0728	-10.0915	100.687
3.24541	10.0373	-0.54665	-0.54783	10.0391	3.40691	17.4333	17.7118	17.7117	17.4334	3.24174	100.581	-10.0748	-10.0922	100.643
3.24908	9.99684	-0.54674	-0.54784	9.99857	3.41124	17.4221	17.7118	17.7117	17.4222	3.24541	100.532	-10.0768	-10.0929	100.591
3.25275	9.95565	-0.54682	-0.54785	9.95729	3.41558	17.4106	17.7118	17.7117	17.4107	3.24908	100.474	-10.0787	-10.0936	100.531
3.25642	9.91374	-0.54689	-0.54786	9.91529	3.41992	17.3986	17.7118	17.7117	17.3987	3.25275	100.409	-10.0804	-10.0942	100.464
3.26009	9.8711	-0.54696	-0.54787	9.87258	3.42426	17.3862	17.7118	17.7117	17.3863	3.25642	100.336	-10.0821	-10.0948	100.388
3.26376	9.82776	-0.54703	-0.54788	9.82916	3.4286	17.3734	17.7117	17.7117	17.3735	3.26009	100.255	-10.0837	-10.0954	100.305
3.26743	9.78372	-0.54709	-0.54789	9.78504	3.43293	17.3601	17.7117	17.7117	17.3602	3.26376	100.166	-10.0853	-10.096	100.213
3.2711	9.73899	-0.54715	-0.5479	9.74024	3.43727	17.3464	17.7117	17.7117	17.3465	3.26743	100.068	-10.0867	-10.0966	100.114
3.27477	9.69358	-0.54721	-0.54791	9.69477	3.44161	17.3323	17.7117	17.7117	17.3323	3.2711	99.9632	-10.0881	-10.0972	100.007
3.27844	9.6475	-0.54726	-0.54792	9.64863	3.44595	17.3176	17.7117	17.7117	17.3177	3.27477	99.8501	-10.0895	-10.0977	99.8922
3.28212	9.60077	-0.54731	-0.54793	9.60183	3.45028	17.3025	17.7117	17.7117	17.3025	3.27844	99.7292	-10.0907	-10.0982	99.7695
3.28579	9.55339	-0.54736	-0.54794	9.5544	3.45462	17.2868	17.7117	17.7117	17.2869	3.28212	99.6003	-10.0919	-10.0987	99.6389
3.28946	9.50538	-0.54741	-0.54795	9.50634	3.45896	17.2706	17.7117	17.7117	17.2707	3.28579	99.4636	-10.0931	-10.0992	99.5006
3.29313	9.45675	-0.54745	-0.54796	9.45765	3.4633	17.254	17.7117	17.7117	17.254	3.28946	99.3191	-10.0942	-10.0997	99.3545
3.2968	9.4075	-0.54749	-0.54796	9.40835	3.46763	17.2367	17.7117	17.7117	17.2367	3.29313	99.1668	-10.0952	-10.1002	99.2007
3.30047	9.35765	-0.54753	-0.54797	9.35846	3.47197	17.2189	17.7117	17.7117	17.2189	3.2968	99.0067	-10.0962	-10.1006	99.0392
3.30414	9.30721	-0.54757	-0.54798	9.30798	3.47631	17.2005	17.7117	17.7117	17.2006	3.30047	98.8389	-10.0971	-10.1011	98.87
3.30781	9.2562	-0.5476	-0.54798	9.25692	3.48065	17.1816	17.7117	17.7117	17.1816	3.30414	98.6635	-10.098	-10.1015	98.6932
3.31148	9.20462	-0.54763	-0.54799	9.2053	3.48498	17.162	17.7117	17.7117	17.162	3.30781	98.4804	-10.0989	-10.1019	98.5089
3.31515	9.15248	-0.54766	-0.548	9.15313	3.48932	17.1418	17.7117	17.7117	17.1418	3.31148	98.2897	-10.0997	-10.1023	98.3169
3.31882	9.09981	-0.54769	-0.548	9.10042	3.49366	17.121	17.7117	17.7117	17.121	3.31515	98.0914	-10.1005	-10.1027	98.1175
3.32249	9.0466	-0.54772	-0.54801	9.04718	3.498	17.0995	17.7117	17.7117	17.0996	3.31882	97.8856	-10.1012	-10.103	97.9106
3.32616	8.99287	-0.54774	-0.54801	8.99342	3.50234	17.0774	17.7117	17.7117	17.0774	3.32249	97.6723	-10.1019	-10.1034	97.6963
3.32983	8.93864	-0.54777	-0.54802	8.93916	3.50667	17.0546	17.7117	17.7117	17.0546	3.32616	97.4516	-10.1026	-10.1038	97.4745
3.3335	8.88391	-0.54779	-0.54802	8.8844	3.51101	17.0311	17.7117	17.7117	17.0311	3.32983	97.2235	-10.1032	-10.1041	97.2455
3.33717	8.8287	-0.54781	-0.54803	8.82917	3.51535	17.0069	17.7117	17.7117	17.0069	3.3335	96.9881	-10.1038	-10.1044	97.0091
3.34084	8.77302	-0.54783	-0.54803	8.77346	3.51969	16.9819	17.7117	17.7117	16.9819	3.33717	96.7454	-10.1044	-10.1048	96.7655
3.34451	8.71688	-0.54785	-0.54804	8.7173	3.52402	16.9562	17.7117	17.7117	16.9562	3.34084	96.4954	-10.1049	-10.1051	96.5147
3.34818	8.6603	-0.54787	-0.54804	8.6607	3.52836	16.9297	17.7117	17.7117	16.9298	3.34451	96.2383	-10.1054	-10.1054	96.2567
3.35185	8.60328	-0.54789	-0.54805	8.60366	3.5327	16.9025	17.7117	17.7117	16.9025	3.34818	95.974	-10.1059	-10.1057	95.9917
3.35552	8.54585	-0.5479	-0.54805	8.5462	3.53704	16.8745	17.7117	17.7117	16.8745	3.35185	95.7027	-10.1064	-10.106	95.7196
3.35919	8.488	-0.54792	-0.54806	8.48834	3.54137	16.8456	17.7117	17.7117	16.8456	3.35552	95.4244	-10.1068	-10.1062	95.4406
3.36286	8.42976	-0.54793	-0.54806	8.43008	3.54571	16.816	17.7117	17.7117	16.816	3.35919	95.1391	-10.1072	-10.1065	95.1546
3.36653	8.37113	-0.54795	-0.54806	8.37143	3.55005	16.7854	17.7117	17.7117	16.7854	3.36286	94.8469	-10.1076	-10.1068	94.8618
3.3702	8.31214	-0.54796	-0.54807	8.31242	3.55439	16.754	17.7117	17.7117	16.754	3.36653	94.5479	-10.108	-10.107	94.5621
3.37387	8.25278	-0.54797	-0.54807	8.25305	3.55873	16.7218	17.7117	17.7117	16.7218	3.3702	94.2421	-10.1084	-10.1073	94.2558
3.37754	8.19308	-0.54798	-0.54807	8.19333	3.56306	16.6886	17.7117	17.7117	16.6886	3.37387	93.9297	-10.1087	-10.1075	93.9427
3.38121	8.13304	-0.54799	-0.54808	8.13328	3.5674	16.6545	17.7117	17.7117	16.6545	3.37754	93.6105	-10.109	-10.1077	93.623
3.38488	8.07269	-0.548	-0.54808	8.07291	3.57174	16.6195	17.7117	17.7117	16.6195	3.38121	93.2849	-10.1093	-10.108	93.2968
3.38856	8.01202	-0.54801	-0.54808	8.01224	3.57608	16.5835	17.7117	17.7117	16.5835	3.38488	92.9527	-10.1096	-10.1082	92.9641
3.39223	7.95106	-0.54802	-0.54809	7.95126	3.58041	16.5465	17.7117	17.7117	16.5465	3.38856	92.6141	-10.1099	-10.1084	92.625
3.3959	7.88981	-0.54803	-0.54809	7.89001	3.58475	16.5086	17.7117	17.7117	16.5086	3.39223	92.2691	-10.1102	-10.1086	92.2796
3.39957	7.8283	-0.54804	-0.54809	7.82848	3.58909	16.4696	17.7117	17.7117	16.4696	3.3959	91.9178	-10.1104	-10.1088	91.9279
3.40324	7.76652	-0.54804	-0.54809	7.76669	3.59343	16.4296	17.7117	17.7117	16.4296	3.39957	91.5603	-10.1106	-10.109	91.57
3.40691	7.7045	-0.54805	-0.5481	7.70466	3.59776	16.3886	17.7117	17.7117	16.3886	3.40324	91.1967	-10.1109	-10.1092	91.2059
3.41058	7.64224	-0.54806	-0.5481	7.64239	3.6021	16.3465	17.7117	17.7117	16.3465	3.40691	90.827	-10.1111	-10.1093	90.8358
3.41425	7.57976	-0.54806	-0.5481	7.5799	3.60644	16.3033	17.7117	17.7117	16.3033	3.41058	90.4513	-10.1113	-10.1095	90.4598
3.41792	7.51707	-0.54807	-0.5481	7.51721	3.61078	16.2591	17.7117	17.7117	16.2591	3.41425	90.0697	-10.1115	-10.1097	90.0778
3.42159	7.45418	-0.54808	-0.54811	7.45431	3.61512	16.2137	17.7117	17.7117	16.2137	3.41792	89.6822	-10.1116	-10.1098	89.69
3.42526	7.39111	-0.54808	-0.54811	7.39123	3.61945	16.1671	17.7117	17.7117	16.1671	3.42159	89.289	-10.1118	-10.11	89.2965
3.42893	7.32786	-0.54808	-0.54811	7.32798	3.62379	16.1195	17.7117	17.7117	16.1195	3.42526	88.8901	-10.112	-10.1102	88.8973
3.4326	7.26446	-0.54809	-0.54811	7.26457	3.62813	16.0706	17.7117	17.7117	16.0706	3.42893	88.4857	-10.1121	-10.1103	88.4925
3.43627	7.2009	-0.54809	-0.54811	7.201	3.63247	16.0205	17.7117	17.7117	16.0205	3.4326	88.0757	-10.1122	-10.1104	88.0822
3.43994	7.13721	-0.5481	-0.54811	7.13731	3.6368	15.9693	17.7117	17.7117	15.9693	3.43627	87.6602	-10.1124	-10.1106	87.6665
3.44361	7.07339	-0.5481	-0.54812	7.07348	3.64114	15.9168	17.7117	17.7117	15.9168	3.43994	87.2395	-10.1125	-10.1107	87.2455
3.44728	7.00946	-0.5481	-0.54812	7.00955	3.64548	15.8631	17.7117	17.7117	15.8631	3.44361	86.8134	-10.1126	-10.1108	86.8192
3.45095	6.94543	-0.54811	-0.54812	6.94551	3.64982	15.8081	17.7117	17.7117	15.8081	3.44728	86.3822	-10.1128	-10.111	86.3877
3.45462	6.8813	-0.54811	-0.54812	6.88138	3.65415	15.7518	17.7117	17.7117	15.7518	3.45095	85.9458	-10.1129	-10.1111	85.9512
3.45829	6.8171	-0.54811	-0.54812	6.81718	3.65849	15.6942	17.7117	17.7117	15.6942	3.45462	85.5045	-10.113	-10.1112	85.5096
3.46196	6.75284	-0.54812	-0.54812	6.75291	3.66283	15.6354	17.7117	17.7117	15.6354	3.45829	85.0583	-10.1131	-10.1113	85.0632
3.46563	6.68851	-0.54812	-0.54812	6.68858	3.66717	15.5752	17.7117	17.7117	15.5752	3.46196	84.6072	-10.1131	-10.1114	84.6119
3.4693	6.62415	-0.54812	-0.54813	6.62421	3.6715	15.5136	17.7117	17.7117	15.5136	3.46563	84.1514	-10.1132	-10.1115	84.1559
3.47297	6.55975	-0.54812	-0.54813	6.55981	3.67584	15.4507	17.7117	17.7117	15.4507	3.4693	83.6909	-10.1133	-10.1116	83.6952
3.47664	6.49533	-0.54813	-0.54813	6.49539	3.68018	15.3864	17.7117	17.7117	15.3864	3.47297	83.2258	-10.1134	-10.1117	83.23
3.48031	6.4309	-0.54813	-0.54813	6.43095	3.68452	15.3208	17.7117	17.7117	15.3208	3.47664	82.7563	-10.1135	-10.1118	82.7603
3.48398	6.36647	-0.54813	-0.54813	6.36652	3.68886	15.2537	17.7117	17.7117	15.2537	3.48031	82.2824	-10.1135	-10.1119	82.2862
3.48765	6.30205	-0.54813	-0.54813	6.3021	3.69319	15.1852	17.7117	17.7117	15.1852	3.48398	81.8042	-10.1136	-10.112	81.8079
3.49132	6.23766	-0.54813	-0.54813	6.23771	3.69753	15.1152	17.7117	17.7117	15.1152	3.48765	81.3218	-10.1137	-10.1121	81.3253
3.49499	6.1733	-0.54813	-0.54813	6.17334	3.70187	15.0438	17.7117	17.7117	15.0438	3.49132	80.8353	-10.1137	-10.1122	80.8387
3.49867	6.10898	-0.54814	-0.54813	6.10902	3.70621	14.971	17.7117	17.7117	14.971	3.49499	80.3448	-10.1138	-10.1123	80.348
3.50234	6.04472	-0.54814	-0.54813	6.04476	3.71054	14.8967	17.7117	17.7117	14.8967	3.49867	79.8503	-10.1138	-10.1124	79.8534
3.50601	5.98052	-0.54814	-0.54814	5.98056	3.71488	14.8209	17.7117	17.7117	14.8209	3.50234	79.3521	-10.1139	-10.1124	79.355
3.50968	5.9164	-0.54814	-0.54814	5.91643	3.71922	14.7435	17.7117	17.7117	14.7435	3.50601	78.85	-10.1139	-10.1125	78.8529
3.51335	5.85236	-0.54814	-0.54814	5.85239	3.72356	14.6647	17.7117	17.7117	14.6647	3.50968	78.3444	-10.114	-10.1126	78.3471
3.51702	5.78842	-0.54814	-0.54814	5.78845	3.72789	14.5844	17.7117	17.7117	14.5844	3.51335	77.8352	-10.114	-10.1127	77.8378
3.52069	5.72458	-0.54814	-0.54814	5.72461	3.73223	14.5025	17.7117	17.7117	14.5025	3.51702	77.3226	-10.114	-10.1127	77.3251
3.52436	5.66086	-0.54814	-0.54814	5.66088	3.73657	14.4191	17.7117	17.7117	14.4191	3.52069	76.8065	-10.1141	-10.1128	76.8089
3.52803	5.59726	-0.54814	-0.54814	5.59728	3.74091	14.3341	17.7117	17.7117	14.3341	3.52436	76.2873	-10.1141	-10.1128	76.2896
3.5317	5.53379	-0.54814	-0.54814	5.53382	3.74525	14.2476	17.7117	17.7117	14.2476	3.52803	75.7648	-10.1141	-10.1129	75.7671
3.53537	5.47047	-0.54815	-0.54814	5.47049	3.74958	14.1594	17.7117	17.7117	14.1594	3.5317	75.2393	-10.1142	-10.113	75.2415
3.53904	5.4073	-0.54815	-0.54814	5.40732	3.75392	14.0698	17.7117	17.7117	14.0698	3.53537	74.7108	-10.1142	-10.113	74.7129
3.54271	5.34429	-0.54815	-0.54814	5.34431	3.75826	13.9785	17.7117	17.7117	13.9785	3.53904	74.1795	-10.1142	-10.1131	74.1814
3.54638	5.28146	-0.54815	-0.54814	5.28148	3.7626	13.8857	17.7117	17.7117	13.8857	3.54271	73.6453	-10.1143	-10.1131	73.6472
3.55005	5.2188	-0.54815	-0.54814	5.21882	3.76693	13.7912	17.7117	17.7117	13.7912	3.54638	73.1085	-10.1143	-10.1132	73.1103
3.55372	5.15633	-0.54815	-0.54814	5.15635	3.77127	13.6952	17.7117	17.7117	13.6952	3.55005	72.569	-10.1143	-10.1132	72.5708
3.55739	5.09405	-0.54815	-0.54814	5.09407	3.77561	13.5975	17.7117	17.7117	13.5975	3.55372	72.0271	-10.1143	-10.1133	72.0288
3.56106	5.03199	-0.54815	-0.54814	5.032	3.77995	13.4983	17.7117	17.7117	13.4983	3.55739	71.4827	-10.1143	-10.1133	71.4843
3.56473	4.97013	-0.54815	-0.54815	4.97015	3.78428	13.3974	17.7117	17.7117	13.3974	3.56106	70.9361	-10.1143	-10.1134	70.9376
3.5684	4.9085	-0.54815	-0.54815	4.90851	3.78862	13.2949	17.7117	17.7117	13.2949	3.56473	70.3872	-10.1144	-10.1134	70.3887
3.57207	4.84709	-0.54815	-0.54815	4.84711	3.79296	13.1908	17.7117	17.7117	13.1908	3.5684	69.8362	-10.1144	-10.1135	69.8376
3.57574	4.78592	-0.54815	-0.54815	4.78594	3.7973	13.0852	17.7117	17.7117	13.0852	3.57207	69.2832	-10.1144	-10.1135	69.2846
3.57941	4.725	-0.54815	-0.54815	4.72501	3.80163	12.9779	17.7117	17.7117	12.9779	3.57574	68.7283	-10.1144	-10.1135	68.7296
3.58308	4.66433	-0.54815	-0.54815	4.66434	3.80597	12.869	17.7117	17.7117	12.869	3.57941	68.1715	-10.1144	-10.1136	68.1727
3.58675	4.60392	-0.54815	-0.54815	4.60393	3.81031	12.7585	17.7117	17.7117	12.7585	3.58308	67.6129	-10.1144	-10.1136	67.6141
3.59042	4.54377	-0.54815	-0.54815	4.54379	3.81465	12.6464	17.7117	17.7117	12.6464	3.58675	67.0528	-10.1144	-10.1136	67.0539
3.59409	4.4839	-0.54815	-0.54815	4.48391	3.81899	12.5327	17.7117	17.7117	12.5327	3.59042	66.491	-10.1145	-10.1137	66.4921
3.59776	4.42431	-0.54815	-0.54815	4.42432	3.82332	12.4174	17.7117	17.7117	12.4174	3.59409	65.9278	-10.1145	-10.1137	65.9289
3.60143	4.36501	-0.54815	-0.54815	4.36502	3.82766	12.3006	17.7117	17.7117	12.3006	3.59776	65.3633	-10.1145	-10.1137	65.3643
3.6051	4.306	-0.54815	-0.54815	4.30601	3.832	12.1822	17.7117	17.7117	12.1822	3.60143	64.7974	-10.1145	-10.1138	64.7984
3.60878	4.2473	-0.54815	-0.54815	4.2473	3.83634	12.0622	17.7117	17.7117	12.0622	3.6051	64.2304	-10.1145	-10.1138	64.2314
3.61245	4.1889	-0.54815	-0.54815	4.1889	3.84067	11.9407	17.7117	17.7117	11.9407	3.60878	63.6623	-10.1145	-10.1138	63.6632
3.61612	4.13081	-0.54815	-0.54815	4.13082	3.84501	11.8176	17.7117	17.7117	11.8176	3.61245	63.0932	-10.1145	-10.1139	63.094
3.61979	4.07304	-0.54815	-0.54815	4.07305	3.84935	11.693	17.7117	17.7117	11.693	3.61612	62.5231	-10.1145	-10.1139	62.524
3.62346	4.0156	-0.54815	-0.54815	4.0156	3.85369	11.5669	17.7117	17.7117	11.5669	3.61979	61.9523	-10.1145	-10.1139	61.9531
3.62713	3.95848	-0.54815	-0.54815	3.95849	3.85802	11.4393	17.7117	17.7117	11.4393	3.62346	61.3807	-10.1145	-10.114	61.3814
3.6308	3.9017	-0.54815	-0.54815	3.90171	3.86236	11.3102	17.7117	17.7117	11.3102	3.62713	60.8084	-10.1145	-10.114	60.8092
3.63447	3.84527	-0.54815	-0.54815	3.84527	3.8667	11.1797	17.7117	17.7117	11.1797	3.6308	60.2356	-10.1145	-10.114	60.2364
3.63814	3.78918	-0.54815	-0.54815	3.78919	3.87104	11.0477	17.7117	17.7117	11.0477	3.63447	59.6624	-10.1146	-10.114	59.6631
3.64181	3.73344	-0.54815	-0.54815	3.73345	3.87538	10.9142	17.7117	17.7117	10.9142	3.63814	59.0887	-10.1146	-10.114	59.0894
3.64548	3.67806	-0.54815	-0.54815	3.67807	3.87971	10.7794	17.7117	17.7117	10.7794	3.64181	58.5148	-10.1146	-10.1141	58.5154
3.64915	3.62304	-0.54815	-0.54815	3.62305	3.88405	10.6432	17.7117	17.7117	10.6432	3.64548	57.9406	-10.1146	-10.1141	57.9413
3.65282	3.56839	-0.54815	-0.54815	3.56839	3.88839	10.5056	17.7117	17.7117	10.5056	3.64915	57.3664	-10.1146	-10.1141	57.367
3.65649	3.51411	-0.54815	-0.54815	3.51411	3.89273	10.3667	17.7117	17.7117	10.3667	3.65282	56.7921	-10.1146	-10.1141	56.7926
3.66016	3.4602	-0.54815	-0.54815	3.4602	3.89706	10.2265	17.7117	17.7117	10.2265	3.65649	56.2178	-10.1146	-10.1141	56.2184
3.66383	3.40667	-0.54815	-0.54815	3.40667	3.9014	10.085	17.7117	17.7117	10.085	3.66016	55.6437	-10.1146	-10.1142	55.6442
3.6675	3.35352	-0.54815	-0.54815	3.35352	3.90574	9.94224	17.7117	17.7117	9.94224	3.66383	55.0697	-10.1146	-10.1142	55.0703
3.67117	3.30076	-0.54815	-0.54815	3.30076	3.91008	9.79824	17.7117	17.7117	9.79824	3.6675	54.4961	-10.1146	-10.1142	54.4966
3.67484	3.24839	-0.54815	-0.54815	3.24839	3.91441	9.65305	17.7117	17.7117	9.65305	3.67117	53.9228	-10.1146	-10.1142	53.9233
3.67851	3.19641	-0.54815	-0.54815	3.19642	3.91875	9.5067	17.7117	17.7117	9.5067	3.67484	53.3501	-10.1146	-10.1142	53.3505
3.68218	3.14484	-0.54815	-0.54815	3.14484	3.92309	9.3592	17.7117	17.7117	9.3592	3.67851	52.7778	-10.1146	-10.1142	52.7782
3.68585	3.09366	-0.54815	-0.54815	3.09366	3.92743	9.21061	17.7117	17.7117	9.21061	3.68218	52.2061	-10.1146	-10.1143	52.2065
3.68952	3.04288	-0.54815	-0.54815	3.04288	3.93177	9.06096	17.7117	17.7117	9.06096	3.68585	51.6351	-10.1146	-10.1143	51.6355
3.69319	2.99251	-0.54815	-0.54815	2.99252	3.9361	8.91028	17.7117	17.7117	8.91028	3.68952	51.0649	-10.1146	-10.1143	51.0653
3.69686	2.94256	-0.54815	-0.54815	2.94256	3.94044	8.7586	17.7117	17.7117	8.7586	3.69319	50.4956	-10.1146	-10.1143	50.4959
3.70053	2.89301	-0.54815	-0.54815	2.89301	3.94478	8.60597	17.7117	17.7117	8.60597	3.69686	49.9271	-10.1146	-10.1143	49.9275
3.7042	2.84388	-0.54815	-0.54815	2.84388	3.94912	8.45244	17.7117	17.7117	8.45244	3.70053	49.3596	-10.1146	-10.1143	49.36
3.70787	2.79516	-0.54815	-0.54815	2.79516	3.95345	8.29803	17.7117	17.7117	8.29803	3.7042	48.7932	-10.1146	-10.1143	48.7936
3.71154	2.74687	-0.54815	-0.54815	2.74687	3.95779	8.14279	17.7117	17.7117	8.14279	3.70787	48.228	-10.1146	-10.1143	48.2283
3.71522	2.69899	-0.54815	-0.54815	2.69899	3.96213	7.98677	17.7117	17.7117	7.98677	3.71154	47.6639	-10.1146	-10.1143	47.6642
3.71889	2.65154	-0.54815	-0.54815	2.65154	3.96647	7.83	17.7117	17.7117	7.83	3.71522	47.1011	-10.1146	-10.1144	47.1014
3.72256	2.60451	-0.54815	-0.54815	2.60452	3.9708	7.67254	17.7117	17.7117	7.67254	3.71889	46.5397	-10.1146	-10.1144	46.5399
3.72623	2.55792	-0.54815	-0.54815	2.55792	3.97514	7.51444	17.7117	17.7117	7.51444	3.72256	45.9796	-10.1146	-10.1144	45.9799
3.7299	2.51174	-0.54815	-0.54815	2.51175	3.97948	7.35573	17.7117	17.7117	7.35573	3.72623	45.4211	-10.1146	-10.1144	45.4214
3.73357	2.466	-0.54815	-0.54815	2.466	3.98382	7.19647	17.7117	17.7117	7.19647	3.7299	44.8641	-10.1146	-10.1144	44.8644
3.73724	2.42069	-0.54815	-0.54815	2.42069	3.98815	7.03671	17.7117	17.7117	7.03671	3.73357	44.3087	-10.1146	-10.1144	44.309
3.74091	2.37582	-0.54815	-0.54815	2.37582	3.99249	6.87651	17.7117	17.7117	6.87651	3.73724	43.755	-10.1146	-10.1144	43.7552
3.74458	2.33137	-0.54815	-0.54815	2.33137	3.99683	6.7159	17.7117	17.7117	6.7159	3.74091	43.203	-10.1146	-10.1144	43.2033
3.74825	2.28736	-0.54816	-0.54815	2.28736	4.00117	6.55495	17.7117	17.7117	6.55495	3.74458	42.6529	-10.1146	-10.1144	42.6531
3.75192	2.24379	-0.54816	-0.54815	2.24379	4.00551	6.39371	17.7117	17.7117	6.39371	3.74825	42.1046	-10.1146	-10.1144	42.1048
3.75559	2.20065	-0.54816	-0.54815	2.20065	4.00984	6.23223	17.7117	17.7117	6.23223	3.75192	41.5582	-10.1146	-10.1144	41.5584
3.75926	2.15794	-0.54816	-0.54815	2.15794	4.01418	6.07058	17.7117	17.7117	6.07058	3.75559	41.0138	-10.1146	-10.1144	41.014
3.76293	2.11568	-0.54816	-0.54815	2.11568	4.01852	5.9088	17.7117	17.7117	5.9088	3.75926	40.4715	-10.1146	-10.1145	40.4717
3.7666	2.07385	-0.54816	-0.54815	2.07385	4.02286	5.74696	17.7117	17.7117	5.74696	3.76293	39.9312	-10.1146	-10.1145	39.9314
3.77027	2.03246	-0.54816	-0.54815	2.03246	4.02719	5.58511	17.7117	17.7117	5.58511	3.7666	39.3931	-10.1146	-10.1145	39.3933
3.77394	1.9915	-0.54816	-0.54815	1.9915	4.03153	5.42331	17.7117	17.7117	5.42331	3.77027	38.8573	-10.1146	-10.1145	38.8574
3.77761	1.95098	-0.54816	-0.54815	1.95098	4.03587	5.26163	17.7117	17.7117	5.26163	3.77394	38.3237	-10.1146	-10.1145	38.3238
3.78128	1.9109	-0.54816	-0.54815	1.9109	4.04021	5.10012	17.7117	17.7117	5.10012	3.77761	37.7923	-10.1146	-10.1145	37.7925
3.78495	1.87126	-0.54816	-0.54815	1.87126	4.04454	4.93885	17.7117	17.7117	4.93885	3.78128	37.2634	-10.1146	-10.1145	37.2636
3.78862	1.83205	-0.54816	-0.54815	1.83205	4.04888	4.77788	17.7117	17.7117	4.77788	3.78495	36.7369	-10.1146	-10.1145	36.737
3.79229	1.79328	-0.54816	-0.54815	1.79328	4.05322	4.61726	17.7117	17.7117	4.61726	3.78862	36.2129	-10.1146	-10.1145	36.213
3.79596	1.75495	-0.54816	-0.54815	1.75495	4.05756	4.45708	17.7117	17.7117	4.45708	3.79229	35.6913	-10.1146	-10.1145	35.6915
3.79963	1.71704	-0.54816	-0.54815	1.71705	4.0619	4.29738	17.7117	17.7117	4.29738	3.79596	35.1724	-10.1146	-10.1145	35.1725
3.8033	1.67958	-0.54816	-0.54815	1.67958	4.06623	4.13823	17.7117	17.7117	4.13823	3.79963	34.656	-10.1146	-10.1145	34.6561
3.80697	1.64254	-0.54816	-0.54815	1.64255	4.07057	3.9797	17.7117	17.7117	3.9797	3.8033	34.1423	-10.1146	-10.1145	34.1424
3.81064	1.60594	-0.54816	-0.54815	1.60594	4.07491	3.82185	17.7117	17.7117	3.82185	3.80697	33.6313	-10.1146	-10.1145	33.6314
3.81431	1.56977	-0.54816	-0.54815	1.56977	4.07925	3.66476	17.7117	17.7117	3.66476	3.81064	33.1231	-10.1146	-10.1145	33.1232
3.81798	1.53403	-0.54816	-0.54815	1.53404	4.08358	3.50848	17.7117	17.7117	3.50848	3.81431	32.6176	-10.1146	-10.1145	32.6177
3.82165	1.49872	-0.54816	-0.54815	1.49872	4.08792	3.35308	17.7117	17.7117	3.35308	3.81798	32.115	-10.1146	-10.1145	32.1151
3.82533	1.46384	-0.54816	-0.54815	1.46384	4.09226	3.19863	17.7117	17.7117	3.19863	3.82165	31.6152	-10.1146	-10.1145	31.6153
3.829	1.42938	-0.54816	-0.54815	1.42938	4.0966	3.04519	17.7117	17.7117	3.04519	3.82533	31.1183	-10.1146	-10.1145	31.1184
3.83267	1.39535	-0.54816	-0.54815	1.39535	4.10093	2.89284	17.7117	17.7117	2.89284	3.829	30.6244	-10.1146	-10.1145	30.6245
3.83634	1.36174	-0.54816	-0.54815	1.36174	4.10527	2.74163	17.7117	17.7117	2.74163	3.83267	30.1335	-10.1146	-10.1145	30.1335
3.84001	1.32856	-0.54816	-0.54815	1.32856	4.10961	2.59165	17.7117	17.7117	2.59165	3.83634	29.6455	-10.1146	-10.1146	29.6456
3.84368	1.29579	-0.54816	-0.54815	1.29579	4.11395	2.44294	17.7117	17.7117	2.44294	3.84001	29.1606	-10.1146	-10.1146	29.1607
3.84735	1.26344	-0.54816	-0.54815	1.26344	4.11828	2.29559	17.7117	17.7117	2.29559	3.84368	28.6788	-10.1146	-10.1146	28.6789
3.85102	1.2315	-0.54816	-0.54815	1.2315	4.12262	2.14966	17.7117	17.7117	2.14966	3.84735	28.2001	-10.1146	-10.1146	28.2002
3.85469	1.19998	-0.54816	-0.54815	1.19999	4.12696	2.00521	17.7117	17.7117	2.00521	3.85102	27.7246	-10.1146	-10.1146	27.7247
3.85836	1.16888	-0.54816	-0.54815	1.16888	4.1313	1.86231	17.7117	17.7117	1.86231	3.85469	27.2522	-10.1146	-10.1146	27.2523
3.86203	1.13818	-0.54816	-0.54815	1.13818	4.13564	1.72103	17.7117	17.7117	1.72103	3.85836	26.783	-10.1146	-10.1146	26.7831
3.8657	1.10789	-0.54816	-0.54815	1.10789	4.13997	1.58143	17.7117	17.7117	1.58143	3.86203	26.3171	-10.1146	-10.1146	26.3172
3.86937	1.07801	-0.54816	-0.54815	1.07801	4.14431	1.44359	17.7117	17.7117	1.44359	3.8657	25.8544	-10.1146	-10.1146	25.8545
3.87304	1.04853	-0.54816	-0.54815	1.04853	4.14865	1.30756	17.7117	17.7117	1.30756	3.86937	25.395	-10.1146	-10.1146	25.3951
3.87671	1.01945	-0.54816	-0.54815	1.01945	4.15299	1.17341	17.7117	17.7117	1.17341	3.87304	24.9389	-10.1146	-10.1146	24.939
3.88038	0.99077	-0.54816	-0.54815	0.99077	4.15732	1.04121	17.7117	17.7117	1.04121	3.87671	24.4862	-10.1146	-10.1146	24.4862
3.88405	0.96248	-0.54816	-0.54815	0.96248	4.16166	0.91101	17.7117	17.7117	0.91101	3.88038	24.0368	-10.1146	-10.1146	24.0368
3.88772	0.93459	-0.54816	-0.54815	0.93459	4.166	0.78289	17.7117	17.7117	0.78289	3.88405	23.5907	-10.1146	-10.1146	23.5908
3.89139	0.90709	-0.54816	-0.54815	0.90709	4.17034	0.65691	17.7117	17.7117	0.65691	3.88772	23.1481	-10.1146	-10.1146	23.1482
3.89506	0.87998	-0.54816	-0.54815	0.87998	4.17467	0.53312	17.7117	17.7117	0.53312	3.89139	22.7089	-10.1146	-10.1146	22.709
3.89873	0.85325	-0.54816	-0.54815	0.85325	4.17901	0.41159	17.7117	17.7117	0.41159	3.89506	22.2731	-10.1146	-10.1146	22.2732
3.9024	0.82691	-0.54816	-0.54815	0.82691	4.18335	0.29238	17.7117	17.7117	0.29238	3.89873	21.8408	-10.1146	-10.1146	21.8408
3.90607	0.80095	-0.54816	-0.54815	0.80095	4.18769	0.17555	17.7117	17.7117	0.17555	3.9024	21.412	-10.1146	-10.1146	21.412
3.90974	0.77536	-0.54816	-0.54815	0.77536	4.19203	0.06115	17.7117	17.7117	0.06115	3.90607	20.9866	-10.1146	-10.1146	20.9866
3.91341	0.75015	-0.54816	-0.54816	0.75015	4.19636	-0.05075	17.7117	17.7117	-0.05075	3.90974	20.5647	-10.1146	-10.1146	20.5647
3.91708	0.72532	-0.54816	-0.54816	0.72532	4.2007	-0.16009	17.7117	17.7117	-0.16009	3.91341	20.1463	-10.1146	-10.1146	20.1464
3.92075	0.70085	-0.54816	-0.54816	0.70085	4.20504	-0.26683	17.7117	17.7117	-0.26683	3.91708	19.7315	-10.1146	-10.1146	19.7315
3.92442	0.67674	-0.54816	-0.54816	0.67674	4.20938	-0.37091	17.7117	17.7117	-0.37091	3.92075	19.3202	-10.1146	-10.1146	19.3203
3.92809	0.653	-0.54816	-0.54816	0.653	4.21371	-0.47226	17.7117	17.7117	-0.47226	3.92442	18.9125	-10.1146	-10.1146	18.9125
3.93176	0.62962	-0.54816	-0.54816	0.62962	4.21805	-0.57086	17.7117	17.7117	-0.57086	3.92809	18.5083	-10.1146	-10.1146	18.5083
3.93544	0.6066	-0.54816	-0.54816	0.6066	4.22239	-0.66663	17.7117	17.7117	-0.66663	3.93176	18.1077	-10.1146	-10.1146	18.1077
3.93911	0.58393	-0.54816	-0.54816	0.58393	4.22673	-0.75953	17.7117	17.7117	-0.75953	3.93544	17.7106	-10.1146	-10.1146	17.7106
3.94278	0.56161	-0.54816	-0.54816	0.56161	4.23106	-0.84951	17.7117	17.7117	-0.84951	3.93911	17.3172	-10.1146	-10.1146	17.3172
3.94645	0.53964	-0.54816	-0.54816	0.53964	4.2354	-0.93653	17.7117	17.7117	-0.93653	3.94278	16.9273	-10.1146	-10.1146	16.9273
3.95012	0.51801	-0.54816	-0.54816	0.51801	4.23974	-1.02054	17.7117	17.7117	-1.02054	3.94645	16.541	-10.1146	-10.1146	16.541
3.95379	0.49672	-0.54816	-0.54816	0.49672	4.24408	-1.1015	17.7117	17.7117	-1.1015	3.95012	16.1583	-10.1146	-10.1146	16.1583
3.95746	0.47578	-0.54816	-0.54816	0.47578	4.24842	-1.17935	17.7117	17.7117	-1.17935	3.95379	15.7793	-10.1146	-10.1146	15.7793
3.96113	0.45516	-0.54816	-0.54816	0.45516	4.25275	-1.25407	17.7117	17.7117	-1.25407	3.95746	15.4038	-10.1146	-10.1146	15.4038
3.9648	0.43488	-0.54816	-0.54816	0.43488	4.25709	-1.32561	17.7117	17.7117	-1.32561	3.96113	15.0319	-10.1146	-10.1146	15.032
3.96847	0.41492	-0.54816	-0.54816	0.41492	4.26143	-1.39393	17.7117	17.7117	-1.39393	3.9648	14.6637	-10.1146	-10.1146	14.6637
3.97214	0.39529	-0.54816	-0.54816	0.39529	4.26577	-1.459	17.7117	17.7117	-1.459	3.96847	14.299	-10.1146	-10.1146	14.2991
3.97581	0.37599	-0.54816	-0.54816	0.37599	4.2701	-1.52078	17.7117	17.7117	-1.52078	3.97214	13.938	-10.1146	-10.1146	13.938
3.97948	0.357	-0.54816	-0.54816	0.357	4.27444	-1.57924	17.7117	17.7117	-1.57924	3.97581	13.5806	-10.1146	-10.1146	13.5806
3.98315	0.33832	-0.54816	-0.54816	0.33832	4.27878	-1.63434	17.7117	17.7117	-1.63434	3.97948	13.2268	-10.1146	-10.1146	13.2268
3.98682	0.31996	-0.54816	-0.54816	0.31996	4.28312	-1.68606	17.7117	17.7117	-1.68606	3.98315	12.8766	-10.1146	-10.1146	12.8766
3.99049	0.3019	-0.54816	-0.54816	0.3019	4.28745	-1.73438	17.7117	17.7117	-1.73438	3.98682	12.53	-10.1146	-10.1146	12.53
3.99416	0.28415	-0.54816	-0.54816	0.28415	4.29179	-1.77925	17.7117	17.7117	-1.77925	3.99049	12.187	-10.1146	-10.1146	12.187
3.99783	0.2667	-0.54816	-0.54816	0.2667	4.29613	-1.82067	17.7117	17.7117	-1.82067	3.99416	11.8475	-10.1146	-10.1146	11.8476
4.0015	0.24955	-0.54816	-0.54816	0.24955	4.30047	-1.8586	17.7117	17.7117	-1.8586	3.99783	11.5117	-10.1146	-10.1146	11.5117
4.00517	0.23269	-0.54816	-0.54816	0.23269	4.3048	-1.89302	17.7117	17.7117	-1.89302	4.0015	11.1795	-10.1146	-10.1146	11.1795
4.00884	0.21612	-0.54816	-0.54816	0.21612	4.30914	-1.92393	17.7117	17.7117	-1.92393	4.00517	10.8508	-10.1146	-10.1146	10.8508
4.01251	0.19985	-0.54816	-0.54816	0.19985	4.31348	-1.95129	17.7117	17.7117	-1.95129	4.00884	10.5257	-10.1146	-10.1146	10.5257
4.01618	0.18385	-0.54816	-0.54816	0.18385	4.31782	-1.9751	17.7117	17.7117	-1.9751	4.01251	10.2041	-10.1146	-10.1146	10.2041
4.01985	0.16814	-0.54816	-0.54816	0.16814	4.32216	-1.99534	17.7117	17.7117	-1.99534	4.01618	9.88612	-10.1146	-10.1146	9.88613
4.02352	0.1527	-0.54816	-0.54816	0.1527	4.32649	-2.012	17.7117	17.7117	-2.012	4.01985	9.57166	-10.1146	-10.1146	9.57167
4.02719	0.13754	-0.54816	-0.54816	0.13754	4.33083	-2.02508	17.7117	17.7117	-2.02508	4.02352	9.26072	-10.1146	-10.1146	9.26073
4.03086	0.12265	-0.54816	-0.54816	0.12265	4.33517	-2.03456	17.7117	17.7117	-2.03456	4.02719	8.95331	-10.1146	-10.1146	8.95332
4.03453	0.10803	-0.54816	-0.54816	0.10803	4.33951	-2.04044	17.7117	17.7117	-2.04044	4.03086	8.6494	-10.1146	-10.1146	8.64941
4.0382	0.09367	-0.54816	-0.54816	0.09367	4.34384	-2.04271	17.7117	17.7117	-2.04271	4.03453	8.34899	-10.1146	-10.1146	8.349
4.04188	0.07957	-0.54816	-0.54816	0.07957	4.34818	-2.04138	17.7117	17.7117	-2.04138	4.0382	8.05207	-10.1146	-10.1146	8.05207
4.04555	0.06573	-0.54816	-0.54816	0.06573	4.35252	-2.03645	17.7117	17.7117	-2.03645	4.04188	7.75861	-10.1146	-10.1146	7.75862
4.04922	0.05215	-0.54816	-0.54816	0.05215	4.35686	-2.02792	17.7117	17.7117	-2.02792	4.04555	7.46861	-10.1146	-10.1146	7.46862
4.05289	0.03881	-0.54816	-0.54816	0.03881	4.36119	-2.01579	17.7117	17.7117	-2.01579	4.04922	7.18205	-10.1146	-10.1146	7.18206
4.05656	0.02572	-0.54816	-0.54816	0.02572	4.36553	-2.00007	17.7117	17.7117	-2.00007	4.05289	6.89892	-10.1146	-10.1146	6.89893
4.06023	0.01288	-0.54816	-0.54816	0.01288	4.36987	-1.98076	17.7117	17.7117	-1.98076	4.05656	6.6192	-10.1146	-10.1146	6.61921
4.0639	0.000276074	-0.54816	-0.54816	0.000276091	4.37421	-1.95789	17.7117	17.7117	-1.95789	4.06023	6.34288	-10.1146	-10.1146	6.34289
4.06757	-0.01209	-0.54816	-0.54816	-0.01209	4.37855	-1.93146	17.7117	17.7117	-1.93146	4.0639	6.06995	-10.1146	-10.1146	6.06995
4.07124	-0.02422	-0.54816	-0.54816	-0.02422	4.38288	-1.90149	17.7117	17.7117	-1.90149	4.06757	5.80037	-10.1146	-10.1146	5.80038
4.07491	-0.03612	-0.54816	-0.54816	-0.03612	4.38722	-1.86798	17.7117	17.7117	-1.86798	4.07124	5.53414	-10.1146	-10.1146	5.53415
4.07858	-0.04779	-0.54816	-0.54816	-0.04779	4.39156	-1.83097	17.7117	17.7117	-1.83097	4.07491	5.27125	-10.1146	-10.1146	5.27125
4.08225	-0.05924	-0.54816	-0.54816	-0.05924	4.3959	-1.79047	17.7117	17.7117	-1.79047	4.07858	5.01166	-10.1146	-10.1146	5.01167
4.08592	-0.07047	-0.54816	-0.54816	-0.07047	4.40023	-1.7465	17.7117	17.7117	-1.7465	4.08225	4.75537	-10.1146	-10.1146	4.75538
4.08959	-0.08148	-0.54816	-0.54816	-0.08148	4.40457	-1.69909	17.7117	17.7117	-1.69909	4.08592	4.50236	-10.1146	-10.1146	4.50237
4.09326	-0.09227	-0.54816	-0.54816	-0.09227	4.40891	-1.64826	17.7117	17.7117	-1.64826	4.08959	4.2526	-10.1146	-10.1146	4.25261
4.09693	-0.10286	-0.54816	-0.54816	-0.10286	4.41325	-1.59404	17.7117	17.7117	-1.59404	4.09326	4.00608	-10.1146	-10.1146	4.00608
4.1006	-0.11323	-0.54816	-0.54816	-0.11323	4.41758	-1.53646	17.7117	17.7117	-1.53646	4.09693	3.76278	-10.1146	-10.1146	3.76278
4.10427	-0.1234	-0.54816	-0.54816	-0.1234	4.42192	-1.47555	17.7117	17.7117	-1.47555	4.1006	3.52267	-10.1146	-10.1146	3.52267
4.10794	-0.13336	-0.54816	-0.54816	-0.13336	4.42626	-1.41135	17.7117	17.7117	-1.41135	4.10427	3.28573	-10.1146	-10.1146	3.28574
4.11161	-0.14313	-0.54816	-0.54816	-0.14313	4.4306	-1.34388	17.7117	17.7117	-1.34388	4.10794	3.05196	-10.1146	-10.1146	3.05196
4.11528	-0.1527	-0.54816	-0.54816	-0.1527	4.43493	-1.27318	17.7117	17.7117	-1.27318	4.11161	2.82131	-10.1146	-10.1146	2.82132
4.11895	-0.16208	-0.54816	-0.54816	-0.16208	4.43927	-1.1993	17.7117	17.7117	-1.1993	4.11528	2.59378	-10.1146	-10.1146	2.59379
4.12262	-0.17126	-0.54816	-0.54816	-0.17126	4.44361	-1.12226	17.7117	17.7117	-1.12226	4.11895	2.36934	-10.1146	-10.1146	2.36935
4.12629	-0.18026	-0.54816	-0.54816	-0.18026	4.44795	-1.04212	17.7117	17.7117	-1.04212	4.12262	2.14797	-10.1146	-10.1146	2.14798
4.12996	-0.18908	-0.54816	-0.54816	-0.18908	4.45229	-0.95891	17.7117	17.7117	-0.95891	4.12629	1.92965	-10.1146	-10.1146	1.92965
4.13363	-0.19771	-0.54816	-0.54816	-0.19771	4.45662	-0.87267	17.7117	17.7117	-0.87267	4.12996	1.71435	-10.1146	-10.1146	1.71435
4.1373	-0.20617	-0.54816	-0.54816	-0.20617	4.46096	-0.78346	17.7117	17.7117	-0.78346	4.13363	1.50204	-10.1146	-10.1146	1.50205
4.14097	-0.21444	-0.54816	-0.54816	-0.21444	4.4653	-0.69132	17.7117	17.7117	-0.69132	4.1373	1.29272	-10.1146	-10.1146	1.29272
4.14464	-0.22255	-0.54816	-0.54816	-0.22255	4.46964	-0.5963	17.7117	17.7117	-0.5963	4.14097	1.08635	-10.1146	-10.1146	1.08635
4.14831	-0.23049	-0.54816	-0.54816	-0.23049	4.47397	-0.49845	17.7117	17.7117	-0.49845	4.14464	0.88291	-10.1146	-10.1146	0.88291
4.15199	-0.23826	-0.54816	-0.54816	-0.23826	4.47831	-0.39781	17.7117	17.7117	-0.39781	4.14831	0.68238	-10.1146	-10.1146	0.68238
4.15566	-0.24586	-0.54816	-0.54816	-0.24586	4.48265	-0.29444	17.7117	17.7117	-0.29444	4.15199	0.48473	-10.1146	-10.1146	0.48473
4.15933	-0.25331	-0.54816	-0.54816	-0.25331	4.48699	-0.1884	17.7117	17.7117	-0.1884	4.15566	0.28994	-10.1146	-10.1146	0.28994
4.163	-0.26059	-0.54816	-0.54816	-0.26059	4.49132	-0.07973	17.7117	17.7117	-0.07973	4.15933	0.09798	-10.1146	-10.1146	0.09798
4.16667	-0.26772	-0.54816	-0.54816	-0.26772	4.49566	0.0315	17.7117	17.7117	0.0315	4.163	-0.09117	-10.1146	-10.1146	-0.09116
					4.5	0.14524	17.7117	17.7117	0.14524	4.16667	-0.27753	-10.1146	-10.1146	-0.27753

## Sheet: Fig. 2g
2 μM WDR5					4 μM WDR5					10 μM WDR5
Bin center	#				Bin center	#				Bin center	#
46.5	3				40.5	1				40.5	2
49.5	3				43.5	5				43.5	10
52.5	21				46.5	12				46.5	24
55.5	30				49.5	22				49.5	44
58.5	35				52.5	42				52.5	84
61.5	40				55.5	60				55.5	120
64.5	22				58.5	81				58.5	161
67.5	32				61.5	78				61.5	166
70.5	35				64.5	44				64.5	135
73.5	46				67.5	64				67.5	101
76.5	24				70.5	86				70.5	138
79.5	12				73.5	88				73.5	172
82.5	9				76.5	48				76.5	176
85.5	7				79.5	29				79.5	108
88.5	0				82.5	22				82.5	84
91.5	6				85.5	14				85.5	28
94.5	4				88.5	9				88.5	32
					91.5	9				91.5	18
Fitting					94.5	2				94.5	4
46.5	4.89022	3.97498	4.89022
46.5481	4.91582	3.97498	4.91582		Fitting					Fitting
46.5961	4.94203	3.97498	4.94203		40.5	9.19026	9.17341	9.19026		40.5	0.92645	5.08656e-08	0.92645
46.6441	4.96886	3.97498	4.96886		40.554	9.19112	9.17341	9.19112		40.554	0.95425	5.4423e-08	0.95425
46.6922	4.99634	3.97498	4.99634		40.6081	9.19202	9.17341	9.19202		40.6081	0.98281	5.82231e-08	0.98281
46.7402	5.02446	3.97498	5.02446		40.6622	9.19296	9.17341	9.19296		40.6622	1.01213	6.22821e-08	1.01213
46.7883	5.05325	3.97498	5.05325		40.7162	9.19395	9.17341	9.19395		40.7162	1.04224	6.66172e-08	1.04224
46.8363	5.08271	3.97498	5.08271		40.7703	9.19499	9.17341	9.19499		40.7703	1.07315	7.12465e-08	1.07315
46.8844	5.11285	3.97498	5.11285		40.8243	9.19608	9.17341	9.19608		40.8243	1.10489	7.61895e-08	1.10489
46.9324	5.14369	3.97498	5.14369		40.8784	9.19721	9.17341	9.19721		40.8784	1.13746	8.14671e-08	1.13746
46.9805	5.17524	3.97498	5.17524		40.9324	9.1984	9.17341	9.1984		40.9324	1.1709	8.71011e-08	1.1709
47.0285	5.20752	3.97498	5.20752		40.9865	9.19965	9.17341	9.19965		40.9865	1.20522	9.3115e-08	1.20523
47.0766	5.24053	3.97498	5.24053		41.0405	9.20095	9.17341	9.20095		41.0405	1.24045	9.95338e-08	1.24045
47.1246	5.27428	3.97498	5.27428		41.0946	9.20232	9.17341	9.20232		41.0946	1.27659	1.06384e-07	1.27659
47.1727	5.3088	3.97498	5.3088		41.1487	9.20375	9.17341	9.20375		41.1487	1.31367	1.13694e-07	1.31367
47.2207	5.34409	3.97498	5.34409		41.2027	9.20524	9.17341	9.20524		41.2027	1.35172	1.21493e-07	1.35172
47.2688	5.38017	3.97498	5.38017		41.2568	9.2068	9.17341	9.2068		41.2568	1.39075	1.29814e-07	1.39075
47.3168	5.41704	3.97498	5.41704		41.3108	9.20843	9.17341	9.20843		41.3108	1.43079	1.3869e-07	1.43079
47.3649	5.45473	3.97498	5.45473		41.3649	9.21014	9.17341	9.21014		41.3649	1.47186	1.48158e-07	1.47186
47.4129	5.49325	3.97498	5.49325		41.4189	9.21193	9.17341	9.21193		41.4189	1.51397	1.58255e-07	1.51397
47.461	5.5326	3.97498	5.5326		41.473	9.21379	9.17341	9.21379		41.473	1.55716	1.69023e-07	1.55716
47.509	5.57281	3.97498	5.57281		41.527	9.21574	9.17341	9.21574		41.527	1.60145	1.80505e-07	1.60145
47.5571	5.61388	3.97498	5.61388		41.5811	9.21778	9.17341	9.21778		41.5811	1.64685	1.92747e-07	1.64685
47.6051	5.65583	3.97498	5.65583		41.6351	9.21991	9.17341	9.21991		41.6351	1.6934	2.05798e-07	1.6934
47.6531	5.69867	3.97498	5.69867		41.6892	9.22214	9.17341	9.22214		41.6892	1.74112	2.19709e-07	1.74112
47.7012	5.74242	3.97498	5.74242		41.7432	9.22446	9.17341	9.22446		41.7432	1.79003	2.34536e-07	1.79003
47.7493	5.78709	3.97498	5.78709		41.7973	9.22688	9.17341	9.22688		41.7973	1.84016	2.50338e-07	1.84016
47.7973	5.8327	3.97498	5.8327		41.8513	9.22942	9.17341	9.22942		41.8513	1.89153	2.67176e-07	1.89153
47.8454	5.87925	3.97498	5.87925		41.9054	9.23206	9.17341	9.23206		41.9054	1.94417	2.85118e-07	1.94417
47.8934	5.92677	3.97498	5.92677		41.9595	9.23482	9.17341	9.23482		41.9595	1.99811	3.04232e-07	1.99811
47.9414	5.97526	3.97498	5.97526		42.0135	9.2377	9.17341	9.2377		42.0135	2.05337	3.24594e-07	2.05337
47.9895	6.02474	3.97498	6.02474		42.0676	9.24071	9.17341	9.24071		42.0676	2.10998	3.46283e-07	2.10998
48.0375	6.07522	3.97498	6.07522		42.1216	9.24384	9.17341	9.24384		42.1216	2.16797	3.69382e-07	2.16797
48.0856	6.12672	3.97498	6.12672		42.1757	9.24711	9.17341	9.24711		42.1757	2.22736	3.93981e-07	2.22736
48.1336	6.17926	3.97498	6.17926		42.2297	9.25052	9.17341	9.25052		42.2297	2.28818	4.20175e-07	2.28818
48.1817	6.23284	3.97498	6.23284		42.2838	9.25408	9.17341	9.25408		42.2838	2.35047	4.48063e-07	2.35047
48.2297	6.28748	3.97498	6.28748		42.3378	9.25779	9.17341	9.25779		42.3378	2.41425	4.77753e-07	2.41425
48.2778	6.34319	3.97498	6.34319		42.3919	9.26165	9.17341	9.26165		42.3919	2.47954	5.09356e-07	2.47954
48.3258	6.39999	3.97498	6.39999		42.446	9.26568	9.17341	9.26568		42.446	2.54639	5.42994e-07	2.54639
48.3739	6.45789	3.97498	6.45789		42.5	9.26988	9.17341	9.26988		42.5	2.61482	5.78792e-07	2.61482
48.4219	6.51691	3.97498	6.51691		42.554	9.27426	9.17341	9.27426		42.554	2.68486	6.16887e-07	2.68486
48.47	6.57706	3.97498	6.57706		42.6081	9.27882	9.17341	9.27882		42.6081	2.75655	6.5742e-07	2.75655
48.518	6.63835	3.97498	6.63835		42.6622	9.28356	9.17341	9.28356		42.6622	2.8299	7.00543e-07	2.8299
48.5661	6.7008	3.97498	6.7008		42.7162	9.28851	9.17341	9.28851		42.7162	2.90497	7.46417e-07	2.90497
48.6141	6.76442	3.97498	6.76442		42.7703	9.29366	9.17341	9.29366		42.7703	2.98177	7.95213e-07	2.98177
48.6622	6.82923	3.97498	6.82923		42.8243	9.29902	9.17341	9.29902		42.8243	3.06034	8.47109e-07	3.06034
48.7102	6.89523	3.97498	6.89523		42.8784	9.30459	9.17341	9.30459		42.8784	3.14072	9.02299e-07	3.14072
48.7583	6.96245	3.97498	6.96245		42.9324	9.3104	9.17341	9.3104		42.9324	3.22294	9.60984e-07	3.22294
48.8063	7.0309	3.97498	7.0309		42.9865	9.31644	9.17341	9.31644		42.9865	3.30702	1.02338e-06	3.30703
48.8543	7.10058	3.97498	7.10059		43.0405	9.32273	9.17341	9.32273		43.0405	3.39302	1.08971e-06	3.39302
48.9024	7.17152	3.97498	7.17152		43.0946	9.32927	9.17341	9.32927		43.0946	3.48095	1.16022e-06	3.48096
48.9504	7.24373	3.97498	7.24373		43.1487	9.33607	9.17341	9.33607		43.1487	3.57087	1.23517e-06	3.57087
48.9985	7.31722	3.97498	7.31722		43.2027	9.34315	9.17341	9.34315		43.2027	3.66279	1.31482e-06	3.66279
49.0466	7.392	3.97498	7.392		43.2568	9.35051	9.17341	9.35051		43.2568	3.75676	1.39945e-06	3.75677
49.0946	7.46809	3.97498	7.46809		43.3108	9.35815	9.17341	9.35815		43.3108	3.85282	1.48939e-06	3.85282
49.1426	7.5455	3.97498	7.5455		43.3649	9.3661	9.17341	9.3661		43.3649	3.951	1.58493e-06	3.951
49.1907	7.62424	3.97498	7.62424		43.4189	9.37436	9.17341	9.37436		43.4189	4.05134	1.68643e-06	4.05134
49.2387	7.70432	3.97498	7.70432		43.473	9.38295	9.17341	9.38295		43.473	4.15387	1.79424e-06	4.15387
49.2868	7.78576	3.97498	7.78576		43.527	9.39187	9.17341	9.39187		43.527	4.25864	1.90875e-06	4.25864
49.3348	7.86858	3.97498	7.86858		43.5811	9.40113	9.17341	9.40113		43.5811	4.36568	2.03035e-06	4.36568
49.3829	7.95277	3.97498	7.95277		43.6351	9.41075	9.17341	9.41075		43.6351	4.47503	2.15947e-06	4.47503
49.4309	8.03836	3.97498	8.03836		43.6892	9.42074	9.17341	9.42074		43.6892	4.58673	2.29657e-06	4.58673
49.479	8.12536	3.97498	8.12536		43.7432	9.43112	9.17341	9.43112		43.7432	4.70082	2.44211e-06	4.70083
49.527	8.21377	3.97498	8.21377		43.7973	9.44189	9.17341	9.44189		43.7973	4.81735	2.59661e-06	4.81735
49.5751	8.30362	3.97498	8.30362		43.8513	9.45307	9.17341	9.45307		43.8513	4.93634	2.76059e-06	4.93634
49.6231	8.3949	3.97498	8.3949		43.9054	9.46467	9.17341	9.46467		43.9054	5.05784	2.93463e-06	5.05784
49.6712	8.48764	3.97498	8.48764		43.9595	9.47671	9.17341	9.47671		43.9595	5.1819	3.11931e-06	5.1819
49.7192	8.58183	3.97498	8.58183		44.0135	9.48919	9.17341	9.48919		44.0135	5.30854	3.31526e-06	5.30855
49.7673	8.6775	3.97498	8.67751		44.0676	9.50215	9.17341	9.50215		44.0676	5.43783	3.52316e-06	5.43783
49.8153	8.77466	3.97498	8.77466		44.1216	9.51558	9.17341	9.51558		44.1216	5.56979	3.74371e-06	5.56979
49.8634	8.87331	3.97498	8.87331		44.1757	9.52951	9.17341	9.52951		44.1757	5.70446	3.97764e-06	5.70447
49.9114	8.97346	3.97498	8.97346		44.2297	9.54395	9.17341	9.54395		44.2297	5.8419	4.22575e-06	5.84191
49.9595	9.07512	3.97498	9.07512		44.2838	9.55892	9.17341	9.55892		44.2838	5.98215	4.48888e-06	5.98215
50.0075	9.17831	3.97498	9.17831		44.3378	9.57444	9.17341	9.57444		44.3378	6.12524	4.76788e-06	6.12525
50.0556	9.28302	3.97498	9.28302		44.3919	9.59052	9.17341	9.59052		44.3919	6.27122	5.06371e-06	6.27123
50.1036	9.38928	3.97498	9.38928		44.446	9.60718	9.17341	9.60718		44.446	6.42014	5.37732e-06	6.42015
50.1516	9.49708	3.97498	9.49708		44.5	9.62443	9.17341	9.62443		44.5	6.57204	5.70976e-06	6.57205
50.1997	9.60644	3.97498	9.60644		44.554	9.64231	9.17341	9.64231		44.554	6.72697	6.06213e-06	6.72697
50.2478	9.71736	3.97498	9.71736		44.6081	9.66082	9.17341	9.66082		44.6081	6.88496	6.43557e-06	6.88496
50.2958	9.82985	3.97498	9.82986		44.6622	9.67999	9.17341	9.67999		44.6622	7.04606	6.8313e-06	7.04607
50.3438	9.94392	3.97498	9.94393		44.7162	9.69983	9.17341	9.69983		44.7162	7.21033	7.2506e-06	7.21034
50.3919	10.0596	3.97498	10.0596		44.7703	9.72037	9.17341	9.72037		44.7703	7.3778	7.69485e-06	7.37781
50.4399	10.1768	3.97498	10.1768		44.8243	9.74162	9.17341	9.74162		44.8243	7.54852	8.16545e-06	7.54853
50.488	10.2957	3.97498	10.2957		44.8784	9.76361	9.17341	9.76361		44.8784	7.72253	8.66394e-06	7.72254
50.536	10.4161	3.97498	10.4161		44.9324	9.78637	9.17341	9.78637		44.9324	7.89989	9.1919e-06	7.8999
50.5841	10.5381	3.97498	10.5382		44.9865	9.8099	9.17341	9.8099		44.9865	8.08064	9.75102e-06	8.08065
50.6321	10.6618	3.97498	10.6618		45.0405	9.83425	9.17341	9.83425		45.0405	8.26482	1.03431e-05	8.26483
50.6802	10.7871	3.97498	10.7871		45.0946	9.85942	9.17341	9.85942		45.0946	8.45249	1.09699e-05	8.4525
50.7282	10.914	3.97498	10.914		45.1487	9.88544	9.17341	9.88544		45.1487	8.64368	1.16335e-05	8.64369
50.7763	11.0425	3.97498	11.0425		45.2027	9.91235	9.17341	9.91235		45.2027	8.83845	1.2336e-05	8.83846
50.8243	11.1726	3.97498	11.1727		45.2568	9.94015	9.17341	9.94015		45.2568	9.03684	1.30796e-05	9.03685
50.8724	11.3044	3.97498	11.3044		45.3108	9.96889	9.17341	9.96889		45.3108	9.2389	1.38665e-05	9.23892
50.9204	11.4378	3.97498	11.4378		45.3649	9.99857	9.17341	9.99857		45.3649	9.44469	1.46992e-05	9.4447
50.9685	11.5728	3.97498	11.5728		45.4189	10.0292	9.17341	10.0292		45.4189	9.65423	1.55803e-05	9.65425
51.0165	11.7095	3.97498	11.7095		45.473	10.0609	9.17341	10.0609		45.473	9.86759	1.65125e-05	9.86761
51.0646	11.8478	3.97498	11.8478		45.527	10.0936	9.17341	10.0936		45.527	10.0848	1.74987e-05	10.0848
51.1126	11.9877	3.97498	11.9877		45.5811	10.1274	9.17341	10.1274		45.5811	10.3059	1.85418e-05	10.306
51.1607	12.1293	3.97498	12.1293		45.6351	10.1623	9.17341	10.1623		45.6351	10.531	1.9645e-05	10.5311
51.2087	12.2725	3.97498	12.2725		45.6892	10.1983	9.17341	10.1983		45.6892	10.7601	2.08117e-05	10.7601
51.2568	12.4173	3.97499	12.4173		45.7432	10.2354	9.17341	10.2354		45.7432	10.9933	2.20454e-05	10.9933
51.3048	12.5637	3.97499	12.5637		45.7973	10.2737	9.17341	10.2737		45.7973	11.2305	2.33498e-05	11.2305
51.3528	12.7118	3.97499	12.7118		45.8513	10.3133	9.17341	10.3133		45.8513	11.4719	2.47288e-05	11.4719
51.4009	12.8615	3.97499	12.8615		45.9054	10.3541	9.17341	10.3541		45.9054	11.7175	2.61866e-05	11.7175
51.449	13.0128	3.97499	13.0128		45.9595	10.3962	9.17341	10.3962		45.9595	11.9673	2.77273e-05	11.9673
51.497	13.1657	3.97499	13.1657		46.0135	10.4395	9.17341	10.4395		46.0135	12.2215	2.93557e-05	12.2215
51.5451	13.3202	3.97499	13.3202		46.0676	10.4843	9.17341	10.4843		46.0676	12.4799	3.10764e-05	12.4799
51.5931	13.4763	3.97499	13.4764		46.1216	10.5304	9.17341	10.5304		46.1216	12.7428	3.28946e-05	12.7428
51.6411	13.6341	3.97499	13.6341		46.1757	10.5779	9.17341	10.5779		46.1757	13.01	3.48155e-05	13.0101
51.6892	13.7934	3.97499	13.7934		46.2297	10.6268	9.17341	10.6268		46.2297	13.2818	3.68447e-05	13.2819
51.7372	13.9542	3.97499	13.9543		46.2838	10.6773	9.17341	10.6773		46.2838	13.5581	3.89882e-05	13.5581
51.7853	14.1167	3.975	14.1167		46.3378	10.7293	9.17341	10.7293		46.3378	13.839	4.1252e-05	13.839
51.8333	14.2807	3.975	14.2807		46.3919	10.7828	9.17341	10.7828		46.3919	14.1245	4.36428e-05	14.1245
51.8814	14.4463	3.975	14.4463		46.446	10.8379	9.17341	10.8379		46.446	14.4146	4.61673e-05	14.4147
51.9294	14.6134	3.975	14.6134		46.5	10.8947	9.17341	10.8947		46.5	14.7095	4.88327e-05	14.7095
51.9775	14.7821	3.975	14.7821		46.554	10.9531	9.17341	10.9531		46.554	15.0091	5.16466e-05	15.0092
52.0255	14.9522	3.975	14.9523		46.6081	11.0132	9.17341	11.0132		46.6081	15.3136	5.4617e-05	15.3136
52.0736	15.1239	3.97501	15.124		46.6622	11.0751	9.17341	11.0751		46.6622	15.6229	5.77521e-05	15.6229
52.1216	15.2971	3.97501	15.2972		46.7162	11.1388	9.17341	11.1388		46.7162	15.937	6.10609e-05	15.9371
52.1697	15.4718	3.97501	15.4718		46.7703	11.2043	9.17341	11.2043		46.7703	16.2562	6.45525e-05	16.2563
52.2177	15.6479	3.97501	15.648		46.8243	11.2717	9.17341	11.2717		46.8243	16.5803	6.82367e-05	16.5804
52.2658	15.8255	3.97501	15.8255		46.8784	11.3409	9.17341	11.3409		46.8784	16.9094	7.21236e-05	16.9095
52.3138	16.0045	3.97502	16.0046		46.9324	11.4122	9.17341	11.4122		46.9324	17.2437	7.6224e-05	17.2437
52.3619	16.185	3.97502	16.1851		46.9865	11.4855	9.17341	11.4855		46.9865	17.583	8.0549e-05	17.5831
52.4099	16.3669	3.97502	16.3669		47.0405	11.5607	9.17341	11.5607		47.0405	17.9275	8.51107e-05	17.9276
52.458	16.5501	3.97503	16.5502		47.0946	11.6381	9.17341	11.6381		47.0946	18.2772	8.99212e-05	18.2773
52.506	16.7347	3.97503	16.7348		47.1487	11.7176	9.17341	11.7176		47.1487	18.6321	9.49938e-05	18.6322
52.554	16.9207	3.97503	16.9208		47.2027	11.7993	9.17341	11.7993		47.2027	18.9924	0.000100342	18.9925
52.6021	17.108	3.97504	17.1081		47.2568	11.8832	9.17341	11.8832		47.2568	19.3579	0.00010598	19.358
52.6501	17.2967	3.97504	17.2967		47.3108	11.9694	9.17341	11.9694		47.3108	19.7288	0.000111924	19.7289
52.6982	17.4866	3.97504	17.4866		47.3649	12.0579	9.17341	12.0579		47.3649	20.1051	0.000118188	20.1053
52.7463	17.6778	3.97505	17.6778		47.4189	12.1487	9.17341	12.1487		47.4189	20.4869	0.00012479	20.487
52.7943	17.8702	3.97505	17.8703		47.473	12.2419	9.17341	12.2419		47.473	20.8741	0.000131747	20.8743
52.8423	18.0638	3.97506	18.0639		47.527	12.3376	9.17341	12.3376		47.527	21.2669	0.000139078	21.267
52.8904	18.2587	3.97506	18.2588		47.5811	12.4358	9.17341	12.4358		47.5811	21.6652	0.000146801	21.6654
52.9384	18.4547	3.97507	18.4548		47.6351	12.5366	9.17341	12.5366		47.6351	22.0691	0.000154936	22.0693
52.9865	18.6519	3.97508	18.652		47.6892	12.6399	9.17341	12.6399		47.6892	22.4786	0.000163506	22.4788
53.0345	18.8502	3.97508	18.8503		47.7432	12.7459	9.17341	12.7459		47.7432	22.8938	0.000172532	22.894
53.0826	19.0496	3.97509	19.0497		47.7973	12.8546	9.17341	12.8546		47.7973	23.3147	0.000182036	23.3149
53.1306	19.2501	3.9751	19.2502		47.8513	12.966	9.17341	12.966		47.8513	23.7413	0.000192045	23.7415
53.1787	19.4516	3.9751	19.4518		47.9054	13.0803	9.17341	13.0803		47.9054	24.1737	0.000202582	24.1739
53.2267	19.6542	3.97511	19.6543		47.9595	13.1973	9.17341	13.1973		47.9595	24.6119	0.000213675	24.6121
53.2748	19.8577	3.97512	19.8578		48.0135	13.3173	9.17341	13.3173		48.0135	25.0558	0.000225353	25.0561
53.3228	20.0621	3.97513	20.0623		48.0676	13.4402	9.17341	13.4402		48.0676	25.5057	0.000237643	25.5059
53.3709	20.2675	3.97514	20.2677		48.1216	13.5661	9.17341	13.5661		48.1216	25.9614	0.000250578	25.9616
53.4189	20.4738	3.97515	20.474		48.1757	13.695	9.17341	13.695		48.1757	26.423	0.00026419	26.4232
53.467	20.681	3.97516	20.6812		48.2297	13.8271	9.17341	13.8271		48.2297	26.8905	0.000278512	26.8908
53.515	20.8889	3.97518	20.8891		48.2838	13.9622	9.17341	13.9622		48.2838	27.364	0.000293579	27.3643
53.5631	21.0977	3.97519	21.0979		48.3378	14.1006	9.17341	14.1006		48.3378	27.8435	0.000309429	27.8438
53.6111	21.3072	3.9752	21.3074		48.3919	14.2423	9.17341	14.2423		48.3919	28.3289	0.000326102	28.3293
53.6592	21.5175	3.97522	21.5177		48.446	14.3872	9.17341	14.3872		48.446	28.8205	0.000343636	28.8208
53.7072	21.7284	3.97523	21.7287		48.5	14.5355	9.17341	14.5355		48.5	29.318	0.000362076	29.3183
53.7553	21.94	3.97525	21.9403		48.554	14.6871	9.17341	14.6871		48.554	29.8216	0.000381465	29.822
53.8033	22.1522	3.97526	22.1525		48.6081	14.8422	9.17341	14.8422		48.6081	30.3313	0.000401851	30.3317
53.8513	22.365	3.97528	22.3653		48.6622	15.0009	9.17341	15.0009		48.6622	30.847	0.000423282	30.8475
53.8994	22.5783	3.9753	22.5786		48.7162	15.163	9.17341	15.163		48.7162	31.369	0.000445809	31.3694
53.9475	22.7921	3.97532	22.7924		48.7703	15.3288	9.17341	15.3288		48.7703	31.897	0.000469487	31.8974
53.9955	23.0064	3.97534	23.0067		48.8243	15.4982	9.17341	15.4982		48.8243	32.4311	0.00049437	32.4316
54.0435	23.2211	3.97536	23.2215		48.8784	15.6714	9.17342	15.6714		48.8784	32.9714	0.000520518	32.972
54.0916	23.4362	3.97539	23.4366		48.9324	15.8482	9.17342	15.8482		48.9324	33.5179	0.000547992	33.5185
54.1396	23.6516	3.97541	23.652		48.9865	16.0289	9.17342	16.0289		48.9865	34.0706	0.000576856	34.0712
54.1877	23.8673	3.97544	23.8678		49.0405	16.2134	9.17342	16.2134		49.0405	34.6294	0.000607177	34.63
54.2357	24.0833	3.97547	24.0837		49.0946	16.4018	9.17342	16.4018		49.0946	35.1944	0.000639025	35.1951
54.2838	24.2995	3.9755	24.3		49.1487	16.5941	9.17342	16.5942		49.1487	35.7656	0.000672473	35.7663
54.3318	24.5158	3.97553	24.5163		49.2027	16.7905	9.17342	16.7905		49.2027	36.343	0.000707598	36.3437
54.3799	24.7323	3.97556	24.7329		49.2568	16.9909	9.17342	16.9909		49.2568	36.9266	0.000744481	36.9273
54.4279	24.9488	3.9756	24.9495		49.3108	17.1953	9.17342	17.1953		49.3108	37.5164	0.000783204	37.5172
54.476	25.1654	3.97564	25.1661		49.3649	17.4039	9.17342	17.4039		49.3649	38.1124	0.000823855	38.1132
54.524	25.382	3.97568	25.3827		49.4189	17.6166	9.17342	17.6167		49.4189	38.7145	0.000866526	38.7154
54.5721	25.5985	3.97572	25.5993		49.473	17.8336	9.17342	17.8336		49.473	39.3229	0.000911312	39.3238
54.6201	25.815	3.97576	25.8158		49.527	18.0548	9.17342	18.0548		49.527	39.9374	0.000958313	39.9383
54.6682	26.0313	3.97581	26.0321		49.5811	18.2804	9.17342	18.2804		49.5811	40.5581	0.00101	40.5591
54.7162	26.2474	3.97586	26.2482		49.6351	18.5102	9.17342	18.5102		49.6351	41.1849	0.00106	41.186
54.7643	26.4632	3.97591	26.4641		49.6892	18.7445	9.17342	18.7445		49.6892	41.8179	0.00111	41.819
54.8123	26.6788	3.97597	26.6797		49.7432	18.9832	9.17342	18.9832		49.7432	42.457	0.00117	42.4582
54.8604	26.894	3.97602	26.895		49.7973	19.2263	9.17342	19.2263		49.7973	43.1023	0.00123	43.1035
54.9084	27.1088	3.97608	27.1099		49.8513	19.4739	9.17342	19.4739		49.8513	43.7536	0.00129	43.7549
54.9565	27.3232	3.97615	27.3244		49.9054	19.7261	9.17342	19.7261		49.9054	44.411	0.00136	44.4124
55.0045	27.5371	3.97622	27.5384		49.9595	19.9828	9.17342	19.9829		49.9595	45.0745	0.00143	45.0759
55.0525	27.7505	3.97629	27.7518		50.0135	20.2442	9.17342	20.2442		50.0135	45.744	0.0015	45.7455
55.1006	27.9633	3.97637	27.9647		50.0676	20.5102	9.17343	20.5102		50.0676	46.4196	0.00158	46.4211
55.1487	28.1755	3.97645	28.1769		50.1216	20.7808	9.17343	20.7808		50.1216	47.1011	0.00165	47.1027
55.1967	28.3869	3.97653	28.3885		50.1757	21.0562	9.17343	21.0562		50.1757	47.7886	0.00174	47.7903
55.2447	28.5977	3.97662	28.5993		50.2297	21.3363	9.17343	21.3363		50.2297	48.482	0.00183	48.4838
55.2928	28.8076	3.97672	28.8094		50.2838	21.6211	9.17343	21.6211		50.2838	49.1813	0.00192	49.1832
55.3408	29.0167	3.97682	29.0186		50.3378	21.9107	9.17343	21.9107		50.3378	49.8864	0.00201	49.8884
55.3889	29.225	3.97692	29.2269		50.3919	22.2051	9.17343	22.2051		50.3919	50.5974	0.00211	50.5995
55.4369	29.4323	3.97703	29.4343		50.446	22.5044	9.17343	22.5044		50.446	51.3142	0.00222	51.3164
55.485	29.6386	3.97715	29.6407		50.5	22.8085	9.17344	22.8085		50.5	52.0367	0.00233	52.039
55.533	29.8438	3.97727	29.8461		50.554	23.1175	9.17344	23.1175		50.554	52.7649	0.00244	52.7673
55.5811	30.048	3.9774	30.0504		50.6081	23.4313	9.17344	23.4313		50.6081	53.4988	0.00256	53.5013
55.6291	30.251	3.97754	30.2536		50.6622	23.7501	9.17344	23.7501		50.6622	54.2383	0.00269	54.241
55.6772	30.4528	3.97768	30.4555		50.7162	24.0738	9.17344	24.0738		50.7162	54.9833	0.00282	54.9861
55.7252	30.6534	3.97783	30.6562		50.7703	24.4024	9.17345	24.4024		50.7703	55.7339	0.00296	55.7368
55.7733	30.8527	3.97799	30.8557		50.8243	24.7359	9.17345	24.7359		50.8243	56.4899	0.00311	56.493
55.8213	31.0506	3.97816	31.0538		50.8784	25.0744	9.17345	25.0744		50.8784	57.2514	0.00326	57.2546
55.8694	31.2471	3.97833	31.2505		50.9324	25.4178	9.17345	25.4179		50.9324	58.0181	0.00342	58.0215
55.9174	31.4422	3.97852	31.4457		50.9865	25.7662	9.17346	25.7663		50.9865	58.7902	0.00358	58.7938
55.9655	31.6357	3.97871	31.6395		51.0405	26.1196	9.17346	26.1197		51.0405	59.5675	0.00376	59.5713
56.0135	31.8277	3.97892	31.8316		51.0946	26.4779	9.17346	26.478		51.0946	60.35	0.00394	60.3539
56.0616	32.0181	3.97913	32.0222		51.1487	26.8412	9.17347	26.8413		51.1487	61.1375	0.00413	61.1417
56.1096	32.2068	3.97936	32.2112		51.2027	27.2094	9.17347	27.2095		51.2027	61.9301	0.00433	61.9345
56.1577	32.3938	3.9796	32.3985		51.2568	27.5826	9.17348	27.5827		51.2568	62.7277	0.00453	62.7322
56.2057	32.5791	3.97985	32.584		51.3108	27.9607	9.17348	27.9608		51.3108	63.5301	0.00475	63.5349
56.2537	32.7625	3.98011	32.7677		51.3649	28.3438	9.17349	28.3438		51.3649	64.3374	0.00498	64.3424
56.3018	32.9441	3.98039	32.9495		51.4189	28.7317	9.17349	28.7318		51.4189	65.1494	0.00522	65.1546
56.3499	33.1238	3.98068	33.1295		51.473	29.1245	9.1735	29.1246		51.473	65.9661	0.00546	65.9715
56.3979	33.3015	3.98099	33.3075		51.527	29.5222	9.1735	29.5223		51.527	66.7873	0.00572	66.793
56.446	33.4772	3.98131	33.4835		51.5811	29.9248	9.17351	29.9249		51.5811	67.6131	0.006	67.6191
56.494	33.6508	3.98165	33.6575		51.6351	30.3322	9.17352	30.3323		51.6351	68.4432	0.00628	68.4495
56.542	33.8223	3.982	33.8294		51.6892	30.7444	9.17352	30.7445		51.6892	69.2777	0.00658	69.2843
56.5901	33.9917	3.98237	33.9991		51.7432	31.1613	9.17353	31.1614		51.7432	70.1164	0.00689	70.1233
56.6381	34.1589	3.98276	34.1666		51.7973	31.583	9.17354	31.5831		51.7973	70.9593	0.00721	70.9665
56.6862	34.3238	3.98317	34.332		51.8513	32.0094	9.17355	32.0095		51.8513	71.8062	0.00755	71.8137
56.7342	34.4864	3.9836	34.495		51.9054	32.4405	9.17356	32.4406		51.9054	72.657	0.0079	72.6649
56.7823	34.6466	3.98405	34.6557		51.9595	32.8761	9.17357	32.8763		51.9595	73.5117	0.00827	73.52
56.8303	34.8045	3.98453	34.8141		52.0135	33.3164	9.17358	33.3165		52.0135	74.3702	0.00865	74.3788
56.8784	34.9599	3.98502	34.97		52.0676	33.7612	9.1736	33.7614		52.0676	75.2323	0.00906	75.2414
56.9264	35.1129	3.98554	35.1234		52.1216	34.2104	9.17361	34.2106		52.1216	76.098	0.00947	76.1075
56.9745	35.2633	3.98609	35.2744		52.1757	34.6641	9.17362	34.6643		52.1757	76.9671	0.00991	76.977
57.0225	35.4111	3.98666	35.4228		52.2297	35.1222	9.17364	35.1224		52.2297	77.8395	0.01037	77.8499
57.0706	35.5564	3.98726	35.5687		52.2838	35.5846	9.17365	35.5848		52.2838	78.7152	0.01085	78.726
57.1186	35.699	3.98789	35.7119		52.3378	36.0512	9.17367	36.0515		52.3378	79.594	0.01134	79.6053
57.1667	35.8388	3.98855	35.8524		52.3919	36.522	9.17369	36.5223		52.3919	80.4757	0.01186	80.4876
57.2147	35.976	3.98923	35.9902		52.446	36.997	9.17371	36.9973		52.446	81.3604	0.01241	81.3728
57.2628	36.1103	3.98996	36.1253		52.5	37.476	9.17373	37.4763		52.5	82.2478	0.01297	82.2607
57.3108	36.2419	3.99071	36.2576		52.554	37.9589	9.17375	37.9593		52.554	83.1378	0.01356	83.1514
57.3589	36.3705	3.99151	36.3871		52.6081	38.4458	9.17378	38.4462		52.6081	84.0303	0.01418	84.0445
57.4069	36.4963	3.99233	36.5137		52.6622	38.9365	9.1738	38.9369		52.6622	84.9253	0.01482	84.9401
57.4549	36.6191	3.9932	36.6374		52.7162	39.431	9.17383	39.4314		52.7162	85.8225	0.01549	85.838
57.503	36.739	3.99411	36.7582		52.7703	39.929	9.17386	39.9295		52.7703	86.7218	0.01618	86.738
57.551	36.8559	3.99506	36.876		52.8243	40.4307	9.17389	40.4312		52.8243	87.6231	0.01691	87.6401
57.5991	36.9697	3.99606	36.9908		52.8784	40.9358	9.17392	40.9363		52.8784	88.5263	0.01767	88.544
57.6472	37.0804	3.9971	37.1025		52.9324	41.4443	9.17396	41.4449		52.9324	89.4313	0.01846	89.4497
57.6952	37.188	3.99818	37.2112		52.9865	41.9561	9.174	41.9567		52.9865	90.3378	0.01928	90.3571
57.7432	37.2925	3.99932	37.3169		53.0405	42.4711	9.17404	42.4717		53.0405	91.2458	0.02014	91.2659
57.7913	37.3938	4.00051	37.4194		53.0946	42.9891	9.17408	42.9898		53.0946	92.1551	0.02103	92.1761
57.8393	37.4919	4.00176	37.5187		53.1487	43.5101	9.17412	43.5108		53.1487	93.0656	0.02196	93.0876
57.8874	37.5868	4.00306	37.6148		53.2027	44.0339	9.17417	44.0347		53.2027	93.9771	0.02293	94.0001
57.9354	37.6783	4.00441	37.7078		53.2568	44.5606	9.17423	44.5614		53.2568	94.8895	0.02394	94.9135
57.9835	37.7666	4.00583	37.7975		53.3108	45.0898	9.17428	45.0907		53.3108	95.8027	0.02499	95.8277
58.0315	37.8516	4.00732	37.8839		53.3649	45.6215	9.17434	45.6225		53.3649	96.7165	0.02609	96.7425
58.0796	37.9332	4.00886	37.9671		53.4189	46.1557	9.1744	46.1567		53.4189	97.6307	0.02723	97.6579
58.1276	38.0115	4.01048	38.047		53.473	46.6921	9.17447	46.6931		53.473	98.5452	0.02841	98.5736
58.1757	38.0863	4.01217	38.1235		53.527	47.2306	9.17454	47.2317		53.527	99.4598	0.02965	99.4894
58.2237	38.1577	4.01393	38.1967		53.5811	47.7711	9.17461	47.7723		53.5811	100.374	0.03093	100.405
58.2718	38.2257	4.01577	38.2665		53.6351	48.3135	9.17469	48.3148		53.6351	101.289	0.03227	101.321
58.3198	38.2902	4.01769	38.3329		53.6892	48.8577	9.17478	48.8591		53.6892	102.203	0.03367	102.237
58.3679	38.3513	4.0197	38.396		53.7432	49.4034	9.17487	49.4049		53.7432	103.117	0.03512	103.152
58.4159	38.4088	4.02179	38.4556		53.7973	49.9507	9.17497	49.9522		53.7973	104.03	0.03662	104.066
58.464	38.4628	4.02397	38.5118		53.8513	50.4992	9.17507	50.5008		53.8513	104.942	0.03819	104.98
58.512	38.5133	4.02625	38.5645		53.9054	51.0489	9.17518	51.0506		53.9054	105.853	0.03982	105.893
58.5601	38.5602	4.02862	38.6138		53.9595	51.5996	9.17529	51.6015		53.9595	106.763	0.04152	106.805
58.6081	38.6035	4.03109	38.6596		54.0135	52.1512	9.17542	52.1532		54.0135	107.672	0.04329	107.715
58.6562	38.6433	4.03367	38.702		54.0676	52.7034	9.17555	52.7056		54.0676	108.579	0.04512	108.624
58.7042	38.6794	4.03636	38.7408		54.1216	53.2563	9.17569	53.2586		54.1216	109.485	0.04703	109.532
58.7522	38.712	4.03916	38.7762		54.1757	53.8096	9.17583	53.812		54.1757	110.389	0.04901	110.438
58.8003	38.7409	4.04207	38.808		54.2297	54.3631	9.17599	54.3657		54.2297	111.291	0.05108	111.342
58.8484	38.7663	4.04511	38.8364		54.2838	54.9166	9.17616	54.9194		54.2838	112.191	0.05322	112.244
58.8964	38.7879	4.04828	38.8612		54.3378	55.4701	9.17633	55.4731		54.3378	113.088	0.05545	113.144
58.9444	38.806	4.05157	38.8826		54.3919	56.0234	9.17652	56.0265		54.3919	113.983	0.05776	114.041
58.9925	38.8204	4.05501	38.9004		54.446	56.5762	9.17672	56.5795		54.446	114.876	0.06017	114.936
59.0405	38.8311	4.05858	38.9147		54.5	57.1285	9.17693	57.132		54.5	115.765	0.06267	115.828
59.0886	38.8382	4.0623	38.9256		54.554	57.68	9.17715	57.6837		54.554	116.652	0.06526	116.717
59.1366	38.8417	4.06617	38.9329		54.6081	58.2305	9.17739	58.2345		54.6081	117.535	0.06796	117.603
59.1847	38.8414	4.0702	38.9367		54.6622	58.7799	9.17764	58.7842		54.6622	118.415	0.07076	118.486
59.2327	38.8376	4.07439	38.937		54.7162	59.3281	9.1779	59.3326		54.7162	119.292	0.07367	119.365
59.2808	38.83	4.07874	38.9338		54.7703	59.8748	9.17818	59.8796		54.7703	120.165	0.07669	120.241
59.3288	38.8188	4.08328	38.9271		54.8243	60.4199	9.17848	60.4249		54.8243	121.034	0.07982	121.113
59.3769	38.804	4.08799	38.917		54.8784	60.9631	9.1788	60.9685		54.8784	121.898	0.08308	121.982
59.4249	38.7855	4.09289	38.9034		54.9324	61.5043	9.17913	61.5101		54.9324	122.759	0.08646	122.846
59.473	38.7634	4.09798	38.8864		54.9865	62.0434	9.17948	62.0495		54.9865	123.616	0.08996	123.706
59.521	38.7376	4.10328	38.8659		55.0405	62.5801	9.17986	62.5865		55.0405	124.467	0.0936	124.561
59.5691	38.7082	4.10878	38.842		55.0946	63.1142	9.18025	63.121		55.0946	125.314	0.09738	125.412
59.6171	38.6752	4.11449	38.8148		55.1487	63.6456	9.18067	63.6529		55.1487	126.156	0.1013	126.258
59.6652	38.6386	4.12043	38.7841		55.2027	64.1741	9.18111	64.1818		55.2027	126.993	0.10536	127.099
59.7132	38.5984	4.12659	38.7501		55.2568	64.6995	9.18158	64.7076		55.2568	127.825	0.10958	127.935
59.7613	38.5547	4.13299	38.7127		55.3108	65.2215	9.18208	65.2302		55.3108	128.651	0.11395	128.765
59.8093	38.5073	4.13964	38.672		55.3649	65.7401	9.1826	65.7493		55.3649	129.472	0.11848	129.591
59.8574	38.4564	4.14654	38.628		55.4189	66.2551	9.18315	66.2648		55.4189	130.287	0.12319	130.41
59.9054	38.402	4.1537	38.5807		55.473	66.7661	9.18374	66.7765		55.473	131.096	0.12806	131.224
59.9534	38.344	4.16113	38.5302		55.527	67.2732	9.18435	67.2841		55.527	131.899	0.13312	132.032
60.0015	38.2826	4.16884	38.4764		55.5811	67.776	9.18501	67.7876		55.5811	132.695	0.13836	132.833
60.0496	38.2176	4.17684	38.4195		55.6351	68.2744	9.18569	68.2867		55.6351	133.485	0.14379	133.629
60.0976	38.1493	4.18513	38.3594		55.6892	68.7682	9.18642	68.7812		55.6892	134.268	0.14942	134.417
60.1457	38.0774	4.19374	38.2962		55.7432	69.2572	9.18719	69.271		55.7432	135.044	0.15525	135.2
60.1937	38.0022	4.20265	38.2298		55.7973	69.7413	9.188	69.7558		55.7973	135.814	0.1613	135.975
60.2417	37.9235	4.2119	38.1604		55.8513	70.2202	9.18885	70.2356		55.8513	136.576	0.16756	136.744
60.2898	37.8415	4.22148	38.088		55.9054	70.6937	9.18975	70.7101		55.9054	137.331	0.17404	137.505
60.3378	37.7561	4.23142	38.0125		55.9595	71.1618	9.1907	71.1791		55.9595	138.078	0.18076	138.259
60.3859	37.6674	4.24171	37.9341		56.0135	71.6241	9.19171	71.6424		56.0135	138.818	0.18772	139.005
60.4339	37.5754	4.25237	37.8528		56.0676	72.0806	9.19276	72.0999		56.0676	139.55	0.19493	139.744
60.482	37.4802	4.26341	37.7686		56.1216	72.531	9.19388	72.5514		56.1216	140.273	0.20239	140.476
60.53	37.3817	4.27484	37.6816		56.1757	72.9751	9.19505	72.9968		56.1757	140.989	0.21012	141.199
60.5781	37.28	4.28668	37.5917		56.2297	73.4129	9.19629	73.4358		56.2297	141.696	0.21811	141.914
60.6261	37.1752	4.29894	37.4991		56.2838	73.844	9.1976	73.8682		56.2838	142.395	0.22639	142.621
60.6742	37.0671	4.31163	37.4038		56.3378	74.2685	9.19897	74.294		56.3378	143.085	0.23496	143.32
60.7222	36.956	4.32475	37.3058		56.3919	74.6859	9.20041	74.7129		56.3919	143.766	0.24383	144.01
60.7703	36.8419	4.33834	37.2052		56.446	75.0963	9.20194	75.1248		56.446	144.438	0.253	144.691
60.8183	36.7246	4.35239	37.102		56.5	75.4994	9.20354	75.5296		56.5	145.101	0.2625	145.363
60.8664	36.6044	4.36693	36.9964		56.554	75.8951	9.20523	75.9269		56.554	145.755	0.27232	146.027
60.9144	36.4812	4.38197	36.8882		56.6081	76.2832	9.207	76.3168		56.6081	146.399	0.28248	146.681
60.9625	36.3551	4.39751	36.7776		56.6622	76.6636	9.20887	76.699		56.6622	147.034	0.29298	147.327
61.0105	36.2261	4.41358	36.6647		56.7162	77.036	9.21084	77.0734		56.7162	147.658	0.30385	147.962
61.0586	36.0942	4.43019	36.5494		56.7703	77.4004	9.2129	77.4399		56.7703	148.273	0.31509	148.589
61.1066	35.9595	4.44736	36.4319		56.8243	77.7565	9.21507	77.7982		56.8243	148.878	0.32671	149.205
61.1546	35.822	4.4651	36.3121		56.8784	78.1043	9.21736	78.1483		56.8784	149.473	0.33872	149.812
61.2027	35.6818	4.48343	36.1902		56.9324	78.4436	9.21976	78.4899		56.9324	150.058	0.35113	150.409
61.2507	35.5389	4.50236	36.0663		56.9865	78.7742	9.22228	78.8231		56.9865	150.631	0.36397	150.995
61.2988	35.3933	4.52191	35.9403		57.0405	79.0961	9.22493	79.1476		57.0405	151.195	0.37723	151.572
61.3469	35.2452	4.5421	35.8123		57.0946	79.409	9.22771	79.4633		57.0946	151.747	0.39094	152.138
61.3949	35.0945	4.56294	35.6824		57.1487	79.7129	9.23063	79.7701		57.1487	152.289	0.4051	152.694
61.4429	34.9412	4.58445	35.5507		57.2027	80.0075	9.2337	80.0678		57.2027	152.82	0.41973	153.24
61.491	34.7855	4.60666	35.4171		57.2568	80.2929	9.23692	80.3564		57.2568	153.339	0.43485	153.774
61.539	34.6273	4.62957	35.2819		57.3108	80.5688	9.2403	80.6357		57.3108	153.848	0.45046	154.298
61.5871	34.4668	4.6532	35.145		57.3649	80.8352	9.24385	80.9056		57.3649	154.345	0.46658	154.811
61.6351	34.3039	4.67758	35.0065		57.4189	81.0919	9.24757	81.166		57.4189	154.83	0.48323	155.313
61.6832	34.1387	4.70273	34.8665		57.473	81.3388	9.25147	81.4168		57.473	155.304	0.50042	155.804
61.7312	33.9713	4.72865	34.7249		57.527	81.5758	9.25556	81.6579		57.527	155.766	0.51817	156.284
61.7793	33.8016	4.75539	34.5821		57.5811	81.8028	9.25985	81.8893		57.5811	156.216	0.53649	156.752
61.8273	33.6299	4.78294	34.4378		57.6351	82.0198	9.26435	82.1107		57.6351	156.654	0.55541	157.209
61.8754	33.456	4.81133	34.2923		57.6892	82.2265	9.26906	82.3222		57.6892	157.08	0.57493	157.655
61.9234	33.28	4.8406	34.1457		57.7432	82.423	9.274	82.5236		57.7432	157.494	0.59507	158.089
61.9715	33.1021	4.87074	33.9978		57.7973	82.6091	9.27918	82.7149		57.7973	157.896	0.61586	158.511
62.0195	32.9222	4.90179	33.849		57.8513	82.7848	9.2846	82.896		57.8513	158.285	0.6373	158.922
62.0676	32.7404	4.93377	33.6992		57.9054	82.9499	9.29027	83.0668		57.9054	158.662	0.65942	159.321
62.1156	32.5567	4.9667	33.5484		57.9595	83.1045	9.29621	83.2273		57.9595	159.026	0.68224	159.708
62.1637	32.3712	5.0006	33.3969		58.0135	83.2484	9.30243	83.3774		58.0135	159.377	0.70578	160.083
62.2117	32.184	5.0355	33.2445		58.0676	83.3816	9.30894	83.5171		58.0676	159.716	0.73005	160.446
62.2598	31.9951	5.07141	33.0915		58.1216	83.504	9.31575	83.6463		58.1216	160.042	0.75508	160.797
62.3078	31.8045	5.10837	32.9379		58.1757	83.6155	9.32288	83.765		58.1757	160.355	0.78088	161.136
62.3559	31.6123	5.14638	32.7837		58.2297	83.7162	9.33033	83.8731		58.2297	160.655	0.80748	161.463
62.4039	31.4186	5.18549	32.6291		58.2838	83.8059	9.33812	83.9706		58.2838	160.942	0.8349	161.777
62.4519	31.2233	5.22571	32.4741		58.3378	83.8847	9.34627	84.0575		58.3378	161.216	0.86317	162.079
62.5	31.0266	5.26706	32.3187		58.3919	83.9524	9.35479	84.1338		58.3919	161.477	0.89229	162.369
62.5481	30.8285	5.30958	32.1632		58.446	84.0092	9.36368	84.1994		58.446	161.724	0.9223	162.646
62.5961	30.6291	5.35328	32.0074		58.5	84.0548	9.37298	84.2544		58.5	161.958	0.95323	162.911
62.6441	30.4284	5.39819	31.8516		58.554	84.0894	9.3827	84.2987		58.554	162.178	0.98508	163.163
62.6922	30.2264	5.44433	31.6958		58.6081	84.1129	9.39284	84.3323		58.6081	162.386	1.0179	163.403
62.7402	30.0233	5.49174	31.54		58.6622	84.1253	9.40344	84.3553		58.6622	162.579	1.0517	163.631
62.7883	29.819	5.54044	31.3844		58.7162	84.1265	9.41449	84.3676		58.7162	162.759	1.0865	163.846
62.8363	29.6136	5.59044	31.2291		58.7703	84.1167	9.42604	84.3693		58.7703	162.926	1.12234	164.048
62.8844	29.4072	5.64179	31.074		58.8243	84.0957	9.43809	84.3604		58.8243	163.079	1.15925	164.238
62.9324	29.1998	5.6945	30.9193		58.8784	84.0637	9.45065	84.3409		58.8784	163.218	1.19724	164.415
62.9805	28.9914	5.74861	30.765		58.9324	84.0205	9.46377	84.3109		58.9324	163.343	1.23635	164.579
63.0285	28.7822	5.80413	30.6114		58.9865	83.9663	9.47744	84.2703		58.9865	163.455	1.2766	164.731
63.0766	28.5721	5.8611	30.4583		59.0405	83.9011	9.4917	84.2194		59.0405	163.553	1.31803	164.871
63.1246	28.3613	5.91955	30.3059		59.0946	83.8248	9.50656	84.158		59.0946	163.637	1.36065	164.997
63.1727	28.1498	5.97949	30.1543		59.1487	83.7376	9.52205	84.0862		59.1487	163.707	1.40451	165.112
63.2207	27.9375	6.04096	30.0035		59.2027	83.6394	9.5382	84.0042		59.2027	163.763	1.44964	165.213
63.2688	27.7247	6.10399	29.8537		59.2568	83.5303	9.55502	83.9119		59.2568	163.806	1.49605	165.302
63.3168	27.5112	6.1686	29.7048		59.3108	83.4104	9.57254	83.8095		59.3108	163.835	1.54379	165.378
63.3649	27.2972	6.23482	29.5571		59.3649	83.2796	9.59079	83.697		59.3649	163.85	1.59289	165.442
63.4129	27.0828	6.30268	29.4105		59.4189	83.1382	9.60979	83.5746		59.4189	163.85	1.64338	165.494
63.461	26.8679	6.37221	29.2651		59.473	82.986	9.62956	83.4422		59.473	163.838	1.69529	165.533
63.509	26.6526	6.44343	29.1211		59.527	82.8233	9.65015	83.3		59.527	163.811	1.74866	165.559
63.5571	26.437	6.51637	28.9784		59.5811	82.65	9.67157	83.1482		59.5811	163.77	1.80353	165.574
63.6051	26.2212	6.59107	28.8373		59.6351	82.4663	9.69385	82.9867		59.6351	163.716	1.85992	165.575
63.6531	26.005	6.66754	28.6976		59.6892	82.2721	9.71703	82.8157		59.6892	163.647	1.91787	165.565
63.7012	25.7887	6.74582	28.5596		59.7432	82.0677	9.74113	82.6354		59.7432	163.565	1.97742	165.542
63.7493	25.5723	6.82593	28.4232		59.7973	81.8531	9.76619	82.4459		59.7973	163.469	2.03861	165.508
63.7973	25.3558	6.9079	28.2887		59.8513	81.6283	9.79224	82.2472		59.8513	163.359	2.10147	165.461
63.8454	25.1392	6.99177	28.156		59.9054	81.3936	9.81932	82.0395		59.9054	163.236	2.16605	165.402
63.8934	24.9226	7.07755	28.0251		59.9595	81.1489	9.84745	81.823		59.9595	163.098	2.23237	165.331
63.9414	24.706	7.16527	27.8963		60.0135	80.8945	9.87667	81.5977		60.0135	162.947	2.30049	165.248
63.9895	24.4895	7.25497	27.7695		60.0676	80.6303	9.90703	81.3639		60.0676	162.783	2.37044	165.153
64.0375	24.2732	7.34667	27.6449		60.1216	80.3565	9.93855	81.1217		60.1216	162.605	2.44226	165.047
64.0856	24.0571	7.4404	27.5225		60.1757	80.0733	9.97127	80.8712		60.1757	162.413	2.516	164.929
64.1336	23.8411	7.53618	27.4023		60.2297	79.7807	10.0052	80.6126		60.2297	162.208	2.59169	164.799
64.1817	23.6254	7.63404	27.2845		60.2838	79.479	10.0405	80.346		60.2838	161.989	2.66938	164.658
64.2297	23.41	7.734	27.1691		60.3378	79.1681	10.0771	80.0717		60.3378	161.757	2.74911	164.506
64.2778	23.195	7.8361	27.0561		60.3919	78.8483	10.115	79.7899		60.3919	161.511	2.83092	164.342
64.3258	22.9804	7.94036	26.9458		60.446	78.5196	10.1544	79.5006		60.446	161.252	2.91487	164.167
64.3739	22.7661	8.04681	26.838		60.5	78.1823	10.1951	79.204		60.5	160.98	3.001	163.981
64.4219	22.5524	8.15546	26.7329		60.554	77.8364	10.2374	78.9004		60.554	160.695	3.08935	163.784
64.47	22.3391	8.26635	26.6305		60.6081	77.4821	10.2813	78.59		60.6081	160.397	3.17996	163.577
64.518	22.1264	8.37949	26.5309		60.6622	77.1196	10.3267	78.2729		60.6622	160.086	3.2729	163.359
64.5661	21.9143	8.49492	26.4342		60.7162	76.749	10.3738	77.9494		60.7162	159.761	3.3682	163.13
64.6141	21.7028	8.61266	26.3405		60.7703	76.3704	10.4225	77.6196		60.7703	159.424	3.46591	162.89
64.6622	21.4919	8.73273	26.2497		60.8243	75.9841	10.473	77.2837		60.8243	159.075	3.56608	162.641
64.7102	21.2818	8.85515	26.1619		60.8784	75.5901	10.5253	76.942		60.8784	158.712	3.66877	162.381
64.7583	21.0723	8.97994	26.0773		60.9324	75.1887	10.5794	76.5947		60.9324	158.337	3.77402	162.111
64.8063	20.8637	9.10713	25.9958		60.9865	74.7799	10.6354	76.2419		60.9865	157.95	3.88188	161.831
64.8543	20.6558	9.23674	25.9176		61.0405	74.3641	10.6933	75.884		61.0405	157.55	3.99242	161.542
64.9024	20.4488	9.36879	25.8426		61.0946	73.9412	10.7533	75.5211		61.0946	157.137	4.10567	161.243
64.9505	20.2426	9.50329	25.7709		61.1487	73.5116	10.8153	75.1534		61.1487	156.713	4.22169	160.935
64.9985	20.0373	9.64027	25.7026		61.2027	73.0753	10.8794	74.7813		61.2027	156.276	4.34054	160.617
65.0465	19.8329	9.77975	25.6377		61.2568	72.6326	10.9457	74.4048		61.2568	155.828	4.46227	160.29
65.0946	19.6295	9.92173	25.5763		61.3108	72.1836	11.0142	74.0243		61.3108	155.367	4.58693	159.954
65.1426	19.4271	10.0663	25.5184		61.3649	71.7285	11.0849	73.64		61.3649	154.895	4.71459	159.61
65.1907	19.2257	10.2133	25.4641		61.4189	71.2675	11.1581	73.2522		61.4189	154.411	4.84529	159.257
65.2387	19.0254	10.3629	25.4133		61.473	70.8007	11.2337	72.861		61.473	153.916	4.9791	158.895
65.2868	18.8261	10.5151	25.3663		61.527	70.3284	11.3117	72.4667		61.527	153.409	5.11607	158.525
65.3348	18.6279	10.6699	25.3229		61.5811	69.8507	11.3923	72.0695		61.5811	152.891	5.25626	158.148
65.3829	18.4309	10.8273	25.2832		61.6351	69.3678	11.4754	71.6698		61.6351	152.362	5.39973	157.762
65.4309	18.235	10.9873	25.2474		61.6892	68.8799	11.5613	71.2678		61.6892	151.822	5.54653	157.369
65.479	18.0403	11.15	25.2153		61.7432	68.3872	11.6498	70.8636		61.7432	151.271	5.69673	156.968
65.527	17.8468	11.3152	25.187		61.7973	67.8898	11.7412	70.4576		61.7973	150.709	5.85039	156.559
65.5751	17.6545	11.4831	25.1626		61.8513	67.388	11.8354	70.05		61.8513	150.137	6.00757	156.144
65.6231	17.4635	11.6537	25.1422		61.9054	66.8819	11.9326	69.6411		61.9054	149.554	6.16833	155.722
65.6712	17.2737	11.8269	25.1257		61.9595	66.3717	12.0328	69.2311		61.9595	148.96	6.33273	155.293
65.7192	17.0852	12.0028	25.1131		62.0135	65.8576	12.1361	68.8203		62.0135	148.357	6.50083	154.857
65.7673	16.8981	12.1814	25.1045		62.0676	65.3398	12.2425	68.409		62.0676	147.743	6.6727	154.416
65.8153	16.7123	12.3626	25.0999		62.1216	64.8186	12.3522	67.9973		62.1216	147.119	6.84839	153.968
65.8634	16.5278	12.5465	25.0993		62.1757	64.2939	12.4651	67.5856		62.1757	146.486	7.02798	153.514
65.9114	16.3447	12.7331	25.1028		62.2297	63.7661	12.5815	67.1742		62.2297	145.843	7.21153	153.055
65.9595	16.163	12.9223	25.1104		62.2838	63.2354	12.7012	66.7632		62.2838	145.191	7.3991	152.59
66.0075	15.9827	13.1142	25.122		62.3378	62.7019	12.8245	66.353		62.3378	144.529	7.59076	152.12
66.0556	15.8039	13.3088	25.1378		62.3919	62.1657	12.9514	65.9437		62.3919	143.858	7.78657	151.645
66.1036	15.6265	13.5061	25.1576		62.446	61.6272	13.082	65.5358		62.446	143.178	7.9866	151.165
66.1517	15.4505	13.706	25.1816		62.5	61.0864	13.2163	65.1293		62.5	142.489	8.19091	150.68
66.1997	15.276	13.9086	25.2096		62.554	60.5436	13.3544	64.7247		62.554	141.792	8.39957	150.191
66.2477	15.103	14.1138	25.2419		62.6081	59.999	13.4965	64.3221		62.6081	141.086	8.61265	149.698
66.2958	14.9315	14.3217	25.2782		62.6622	59.4526	13.6425	63.9218		62.6622	140.371	8.83022	149.202
66.3438	14.7615	14.5322	25.3187		62.7162	58.9048	13.7926	63.524		62.7162	139.649	9.05234	148.701
66.3919	14.5931	14.7453	25.3634		62.7703	58.3556	13.9469	63.1291		62.7703	138.918	9.27907	148.197
66.4399	14.4261	14.961	25.4122		62.8243	57.8053	14.1053	62.7372		62.8243	138.18	9.5105	147.69
66.488	14.2607	15.1793	25.4651		62.8784	57.254	14.2681	62.3487		62.8784	137.433	9.74667	147.18
66.536	14.0969	15.4002	25.5221		62.9324	56.7019	14.4352	61.9638		62.9324	136.68	9.98768	146.667
66.5841	13.9346	15.6235	25.5832		62.9865	56.1492	14.6069	61.5827		62.9865	135.918	10.2336	146.152
66.6321	13.7739	15.8495	25.6485		63.0405	55.5961	14.783	61.2057		63.0405	135.15	10.4844	145.634
66.6802	13.6148	16.0779	25.7178		63.0946	55.0426	14.9638	60.833		63.0946	134.375	10.7403	145.115
66.7282	13.4573	16.3089	25.7912		63.1487	54.489	15.1493	60.4649		63.1487	133.592	11.0013	144.594
66.7763	13.3014	16.5423	25.8687		63.2027	53.9355	15.3395	60.1016		63.2027	132.803	11.2674	144.071
66.8243	13.1471	16.7781	25.9502		63.2568	53.3822	15.5346	59.7434		63.2568	132.008	11.5388	143.547
66.8724	12.9943	17.0163	26.0357		63.3108	52.8292	15.7347	59.3905		63.3108	131.206	11.8155	143.021
66.9204	12.8432	17.2569	26.1252		63.3649	52.2768	15.9397	59.0431		63.3649	130.398	12.0976	142.495
66.9685	12.6937	17.4999	26.2186		63.4189	51.725	16.1499	58.7015		63.4189	129.584	12.3851	141.969
67.0165	12.5459	17.7451	26.316		63.473	51.1741	16.3652	58.3659		63.473	128.764	12.6781	141.442
67.0646	12.3996	17.9927	26.4173		63.527	50.6242	16.5858	58.0366		63.527	127.938	12.9767	140.915
67.1126	12.255	18.2424	26.5225		63.5811	50.0754	16.8117	57.7137		63.5811	127.107	13.2809	140.388
67.1607	12.112	18.4944	26.6315		63.6351	49.5278	17.0431	57.3975		63.6351	126.271	13.5909	139.862
67.2087	11.9706	18.7486	26.7442		63.6892	48.9817	17.2799	57.0882		63.6892	125.43	13.9066	139.336
67.2568	11.8309	19.0048	26.8608		63.7432	48.4372	17.5222	56.786		63.7432	124.583	14.2282	138.811
67.3048	11.6928	19.2632	26.981		63.7973	47.8944	17.7702	56.4912		63.7973	123.732	14.5557	138.288
67.3529	11.5564	19.5235	27.1049		63.8513	47.3534	18.0239	56.2039		63.8513	122.876	14.8892	137.766
67.4009	11.4215	19.7859	27.2325		63.9054	46.8144	18.2834	55.9244		63.9054	122.016	15.2287	137.245
67.4489	11.2883	20.0502	27.3635		63.9595	46.2775	18.5487	55.6528		63.9595	121.152	15.5744	136.726
67.497	11.1568	20.3164	27.4981		64.0135	45.7429	18.8199	55.3893		64.0135	120.283	15.9263	136.21
67.5451	11.0268	20.5844	27.6362		64.0676	45.2106	19.0971	55.1342		64.0676	119.411	16.2844	135.695
67.5931	10.8985	20.8542	27.7777		64.1216	44.6808	19.3803	54.8877		64.1216	118.535	16.6488	135.184
67.6411	10.7718	21.1257	27.9225		64.1757	44.1535	19.6696	54.6498		64.1757	117.655	17.0196	134.675
67.6892	10.6467	21.3989	28.0706		64.2297	43.629	19.9652	54.4208		64.2297	116.773	17.3968	134.169
67.7372	10.5233	21.6737	28.222		64.2838	43.1074	20.2669	54.2009		64.2838	115.886	17.7806	133.667
67.7853	10.4014	21.9501	28.3765		64.3378	42.5887	20.5749	53.9902		64.3378	114.997	18.1709	133.168
67.8333	10.2812	22.2279	28.5341		64.3919	42.073	20.8893	53.7889		64.3919	114.105	18.5678	132.673
67.8814	10.1625	22.5071	28.6947		64.4459	41.5605	21.2101	53.5972		64.4459	113.211	18.9715	132.182
67.9294	10.0455	22.7878	28.8583		64.5	41.0512	21.5373	53.4152		64.5	112.313	19.3819	131.695
67.9775	9.93	23.0697	29.0247		64.5541	40.5453	21.8711	53.243		64.5541	111.414	19.7991	131.213
68.0255	9.81612	23.3528	29.194		64.6081	40.0429	22.2114	53.0809		64.6081	110.512	20.2232	130.735
68.0736	9.70382	23.6371	29.366		64.6622	39.544	22.5583	52.9289		64.6622	109.609	20.6542	130.263
68.1216	9.59309	23.9225	29.5406		64.7162	39.0487	22.9119	52.7871		64.7162	108.703	21.0922	129.795
68.1697	9.48392	24.2089	29.7178		64.7703	38.5571	23.2721	52.6558		64.7703	107.796	21.5372	129.333
68.2177	9.3763	24.4962	29.8975		64.8243	38.0694	23.6391	52.535		64.8243	106.887	21.9893	128.877
68.2658	9.27024	24.7844	30.0796		64.8784	37.5855	24.0128	52.4249		64.8784	105.977	22.4486	128.426
68.3138	9.16571	25.0733	30.2641		64.9324	37.1056	24.3933	52.3255		64.9324	105.066	22.9151	127.981
68.3619	9.06271	25.363	30.4507		64.9865	36.6297	24.7806	52.2369		64.9865	104.154	23.3888	127.543
68.4099	8.96123	25.6533	30.6395		65.0405	36.158	25.1748	52.1593		65.0405	103.241	23.8699	127.111
68.458	8.86126	25.9441	30.8303		65.0946	35.6904	25.5758	52.0928		65.0946	102.328	24.3583	126.686
68.506	8.76279	26.2353	31.0231		65.1487	35.227	25.9838	52.0374		65.1487	101.414	24.8541	126.268
68.5541	8.66582	26.527	31.2178		65.2027	34.768	26.3986	51.9931		65.2027	100.499	25.3573	125.857
68.6021	8.57033	26.8189	31.4142		65.2568	34.3133	26.8203	51.9602		65.2568	99.5847	25.8681	125.453
68.6501	8.47631	27.111	31.6123		65.3108	33.863	27.249	51.9386		65.3108	98.6701	26.3863	125.056
68.6982	8.38375	27.4032	31.812		65.3649	33.4172	27.6846	51.9284		65.3649	97.7555	26.9122	124.668
68.7463	8.29264	27.6954	32.0131		65.4189	32.9759	28.1271	51.9296		65.4189	96.8413	27.4457	124.287
68.7943	8.20297	27.9876	32.2156		65.473	32.5392	28.5766	51.9424		65.473	95.9275	27.9868	123.914
68.8423	8.11473	28.2796	32.4193		65.527	32.1071	29.033	51.9667		65.527	95.0142	28.5356	123.55
68.8904	8.0279	28.5713	32.6242		65.5811	31.6796	29.4963	52.0025		65.5811	94.1017	29.0922	123.194
68.9384	7.94248	28.8627	32.8302		65.6351	31.2569	29.9664	52.0499		65.6351	93.19	29.6565	122.847
68.9865	7.85846	29.1536	33.0371		65.6892	30.8388	30.4435	52.1089		65.6892	92.2794	30.2286	122.508
69.0345	7.77581	29.444	33.2448		65.7432	30.4256	30.9274	52.1796		65.7432	91.3699	30.8085	122.178
69.0826	7.69453	29.7338	33.4533		65.7973	30.0171	31.4182	52.2618		65.7973	90.4617	31.3963	121.858
69.1306	7.61461	30.0228	33.6624		65.8513	29.6134	31.9157	52.3557		65.8513	89.555	31.9919	121.547
69.1787	7.53603	30.3109	33.872		65.9054	29.2146	32.42	52.4611		65.9054	88.6498	32.5955	121.245
69.2267	7.45879	30.5982	34.082		65.9595	28.8207	32.9309	52.5782		65.9595	87.7464	33.207	120.953
69.2748	7.38286	30.8844	34.2923		66.0135	28.4316	33.4486	52.7068		66.0135	86.8448	33.8264	120.671
69.3228	7.30824	31.1695	34.5027		66.0676	28.0475	33.9728	52.8469		66.0676	85.9452	34.4538	120.399
69.3709	7.2349	31.4533	34.7132		66.1216	27.6682	34.5037	52.9985		66.1216	85.0477	35.0891	120.137
69.4189	7.16285	31.7358	34.9237		66.1757	27.2939	35.041	53.1615		66.1757	84.1524	35.7325	119.885
69.467	7.09206	32.0168	35.1339		66.2297	26.9246	35.5847	53.3358		66.2297	83.2596	36.3838	119.643
69.515	7.02253	32.2964	35.3439		66.2838	26.5602	36.1348	53.5215		66.2838	82.3692	37.0432	119.412
69.5631	6.95423	32.5742	35.5535		66.3378	26.2007	36.6912	53.7184		66.3378	81.4814	37.7106	119.192
69.6111	6.88716	32.8504	35.7625		66.3919	25.8462	37.2537	53.9265		66.3919	80.5964	38.386	118.982
69.6592	6.8213	33.1246	35.971		66.4459	25.4967	37.8224	54.1457		66.4459	79.7142	39.0694	118.784
69.7072	6.75664	33.397	36.1786		66.5	25.1521	38.3971	54.3758		66.5	78.835	39.7608	118.596
69.7553	6.69316	33.6672	36.3854		66.5541	24.8125	38.9777	54.6168		66.5541	77.9589	40.4603	118.419
69.8033	6.63085	33.9354	36.5912		66.6081	24.4778	39.5641	54.8685		66.6081	77.086	41.1677	118.254
69.8513	6.5697	34.2012	36.7959		66.6622	24.1481	40.1562	55.1309		66.6622	76.2165	41.8832	118.1
69.8994	6.50969	34.4647	36.9994		66.7162	23.8233	40.754	55.4038		66.7162	75.3503	42.6067	117.957
69.9475	6.45081	34.7257	37.2016		66.7703	23.5034	41.3571	55.6872		66.7703	74.4877	43.3381	117.826
69.9955	6.39304	34.9842	37.4023		66.8243	23.1884	41.9657	55.9807		66.8243	73.6287	44.0775	117.706
70.0435	6.33637	35.24	37.6014		66.8784	22.8784	42.5795	56.2844		66.8784	72.7735	44.8249	117.598
70.0916	6.28079	35.493	37.7988		66.9324	22.5732	43.1983	56.5981		66.9324	71.9221	45.5801	117.502
70.1396	6.22628	35.7431	37.9945		66.9865	22.2728	43.8221	56.9215		66.9865	71.0747	46.3433	117.418
70.1877	6.17283	35.9903	38.1882		67.0405	21.9773	44.4507	57.2546		67.0405	70.2313	47.1143	117.346
70.2357	6.12042	36.2344	38.3799		67.0946	21.6866	45.0839	57.5971		67.0946	69.392	47.8931	117.285
70.2838	6.06904	36.4753	38.5694		67.1487	21.4007	45.7216	57.9489		67.1487	68.5569	48.6798	117.237
70.3318	6.01868	36.713	38.7567		67.2027	21.1195	46.3637	58.3098		67.2027	67.7262	49.4742	117.2
70.3799	5.96932	36.9473	38.9416		67.2568	20.8431	47.0099	58.6796		67.2568	66.8998	50.2763	117.176
70.4279	5.92095	37.1781	39.1241		67.3108	20.5713	47.6601	59.058		67.3108	66.078	51.0861	117.164
70.476	5.87355	37.4054	39.3039		67.3649	20.3043	48.3141	59.445		67.3649	65.2607	51.9035	117.164
70.524	5.82712	37.629	39.4811		67.4189	20.0419	48.9717	59.8402		67.4189	64.448	52.7285	117.177
70.5721	5.78162	37.8488	39.6555		67.473	19.7841	49.6328	60.2435		67.473	63.6401	53.5611	117.201
70.6201	5.73707	38.0648	39.8269		67.527	19.5309	50.2971	60.6546		67.527	62.837	54.4011	117.238
70.6682	5.69343	38.2769	39.9953		67.5811	19.2823	50.9644	61.0733		67.5811	62.0388	55.2485	117.287
70.7162	5.65069	38.4849	40.1606		67.6351	19.0381	51.6346	61.4993		67.6351	61.2455	56.1033	117.349
70.7643	5.60885	38.6889	40.3227		67.6892	18.7984	52.3074	61.9324		67.6892	60.4572	56.9654	117.423
70.8123	5.56788	38.8886	40.4815		67.7432	18.5632	52.9826	62.3723		67.7432	59.6741	57.8346	117.509
70.8604	5.52778	39.084	40.6368		67.7973	18.3323	53.66	62.8189		67.7973	58.8961	58.711	117.607
70.9084	5.48853	39.2751	40.7887		67.8513	18.1058	54.3394	63.2718		67.8513	58.1233	59.5945	117.718
70.9565	5.45012	39.4617	40.9369		67.9054	17.8836	55.0205	63.7307		67.9054	57.3558	60.485	117.841
71.0045	5.41253	39.6438	41.0813		67.9595	17.6656	55.7032	64.1954		67.9595	56.5936	61.3824	117.976
71.0525	5.37575	39.8212	41.222		68.0135	17.4519	56.3871	64.6656		68.0135	55.8368	62.2865	118.123
71.1006	5.33977	39.994	41.3588		68.0676	17.2424	57.0721	65.1411		68.0676	55.0855	63.1975	118.283
71.1487	5.30457	40.162	41.4916		68.1216	17.037	57.7579	65.6215		68.1216	54.3397	64.115	118.455
71.1967	5.27015	40.3251	41.6203		68.1757	16.8357	58.4442	66.1065		68.1757	53.5994	65.0391	118.639
71.2447	5.23648	40.4834	41.7449		68.2297	16.6385	59.1308	66.5958		68.2297	52.8648	65.9696	118.834
71.2928	5.20356	40.6366	41.8652		68.2838	16.4452	59.8174	67.0892		68.2838	52.1358	66.9065	119.042
71.3408	5.17138	40.7848	41.9812		68.3378	16.2559	60.5038	67.5863		68.3378	51.4125	67.8496	119.262
71.3889	5.13991	40.9278	42.0928		68.3919	16.0705	61.1897	68.0868		68.3919	50.6949	68.7988	119.494
71.4369	5.10916	41.0657	42.1999		68.4459	15.889	61.8749	68.5905		68.4459	49.9832	69.754	119.737
71.485	5.0791	41.1983	42.3024		68.5	15.7113	62.5591	69.0969		68.5	49.2772	70.7151	119.992
71.533	5.04972	41.3256	42.4003		68.5541	15.5373	63.2419	69.6058		68.5541	48.5771	71.682	120.259
71.5811	5.02102	41.4475	42.4936		68.6081	15.367	63.9232	70.1168		68.6081	47.8829	72.6545	120.537
71.6291	4.99297	41.564	42.582		68.6622	15.2004	64.6026	70.6297		68.6622	47.1946	73.6325	120.827
71.6772	4.96558	41.6751	42.6657		68.7162	15.0374	65.2799	71.144		68.7162	46.5123	74.6159	121.128
71.7252	4.93882	41.7806	42.7444		68.7703	14.878	65.9548	71.6595		68.7703	45.8359	75.6046	121.441
71.7733	4.91268	41.8805	42.8182		68.8243	14.7221	66.6271	72.1758		68.8243	45.1656	76.5983	121.764
71.8213	4.88716	41.9748	42.887		68.8784	14.5697	67.2963	72.6925		68.8784	44.5013	77.5971	122.098
71.8694	4.86224	42.0635	42.9507		68.9324	14.4206	67.9622	73.2095		68.9324	43.843	78.6007	122.444
71.9174	4.83791	42.1464	43.0093		68.9865	14.2749	68.6246	73.7262		68.9865	43.1909	79.6089	122.8
71.9655	4.81415	42.2236	43.0628		69.0405	14.1326	69.2832	74.2423		69.0405	42.5448	80.6217	123.166
72.0135	4.79097	42.295	43.111		69.0946	13.9935	69.9376	74.7576		69.0946	41.9048	81.6388	123.544
72.0616	4.76834	42.3606	43.154		69.1487	13.8575	70.5876	75.2717		69.1487	41.271	82.6601	123.931
72.1096	4.74626	42.4204	43.1917		69.2027	13.7248	71.2328	75.7842		69.2027	40.6433	83.6855	124.329
72.1577	4.72472	42.4743	43.224		69.2568	13.5952	71.873	76.2948		69.2568	40.0218	84.7148	124.737
72.2057	4.7037	42.5223	43.251		69.3108	13.4686	72.5079	76.8031		69.3108	39.4064	85.7478	125.154
72.2537	4.6832	42.5644	43.2726		69.3649	13.345	73.1372	77.3088		69.3649	38.7972	86.7844	125.582
72.3018	4.6632	42.6005	43.2887		69.4189	13.2244	73.7606	77.8116		69.4189	38.1942	87.8243	126.019
72.3499	4.6437	42.6307	43.2994		69.473	13.1067	74.3778	78.3111		69.473	37.5974	88.8674	126.465
72.3979	4.62468	42.6549	43.3046		69.527	12.9918	74.9885	78.8069		69.527	37.0068	89.9135	126.92
72.4459	4.60613	42.6732	43.3043		69.5811	12.8797	75.5925	79.2988		69.5811	36.4224	90.9625	127.385
72.494	4.58805	42.6854	43.2985		69.6351	12.7704	76.1893	79.7863		69.6351	35.8441	92.014	127.858
72.542	4.57043	42.6917	43.2871		69.6892	12.6638	76.7788	80.2692		69.6892	35.2721	93.0681	128.34
72.5901	4.55325	42.692	43.2702		69.7432	12.5599	77.3607	80.7471		69.7432	34.7062	94.1244	128.831
72.6381	4.53651	42.6863	43.2478		69.7973	12.4585	77.9346	81.2197		69.7973	34.1465	95.1827	129.329
72.6862	4.52019	42.6745	43.2197		69.8513	12.3598	78.5003	81.6866		69.8513	33.593	96.243	129.836
72.7342	4.5043	42.6568	43.1862		69.9054	12.2635	79.0575	82.1476		69.9054	33.0457	97.3049	130.351
72.7823	4.48881	42.6332	43.147		69.9595	12.1697	79.6059	82.6022		69.9595	32.5046	98.3682	130.873
72.8303	4.47372	42.6035	43.1022		70.0135	12.0783	80.1453	83.0502		70.0135	31.9696	99.4328	131.402
72.8784	4.45903	42.5679	43.0519		70.0676	11.9893	80.6753	83.4912		70.0676	31.4407	100.498	131.939
72.9264	4.44472	42.5264	42.9961		70.1216	11.9026	81.1958	83.925		70.1216	30.918	101.565	132.483
72.9745	4.43079	42.4789	42.9347		70.1757	11.8182	81.7063	84.3511		70.1757	30.4014	102.632	133.033
73.0225	4.41722	42.4255	42.8678		70.2297	11.736	82.2068	84.7694		70.2297	29.8908	103.699	133.59
73.0706	4.40401	42.3663	42.7953		70.2838	11.656	82.6969	85.1795		70.2838	29.3864	104.767	134.153
73.1186	4.39115	42.3012	42.7174		70.3378	11.5782	83.1763	85.5811		70.3378	28.888	105.835	134.723
73.1667	4.37864	42.2303	42.634		70.3919	11.5024	83.6448	85.9738		70.3919	28.3957	106.902	135.298
73.2147	4.36646	42.1537	42.5451		70.4459	11.4287	84.1022	86.3575		70.4459	27.9094	107.969	135.878
73.2628	4.3546	42.0712	42.4509		70.5	11.357	84.5483	86.7319		70.5	27.4291	109.035	136.464
73.3108	4.34307	41.9831	42.3512		70.5541	11.2873	84.9827	87.0965		70.5541	26.9548	110.1	137.055
73.3589	4.33185	41.8893	42.2462		70.6081	11.2195	85.4053	87.4513		70.6081	26.4865	111.164	137.651
73.4069	4.32094	41.7899	42.1359		70.6622	11.1535	85.8158	87.7959		70.6622	26.0241	112.227	138.251
73.4549	4.31033	41.6849	42.0203		70.7162	11.0894	86.214	88.13		70.7162	25.5676	113.287	138.855
73.503	4.3	41.5744	41.8994		70.7703	11.0272	86.5997	88.4534		70.7703	25.1169	114.346	139.463
73.5511	4.28996	41.4584	41.7734		70.8243	10.9666	86.9727	88.7659		70.8243	24.6722	115.403	140.075
73.5991	4.2802	41.3369	41.6422		70.8784	10.9078	87.3328	89.0672		70.8784	24.2332	116.458	140.691
73.6471	4.27071	41.2101	41.5059		70.9324	10.8507	87.6798	89.357		70.9324	23.8	117.51	141.31
73.6952	4.26149	41.078	41.3645		70.9865	10.7952	88.0135	89.6352		70.9865	23.3727	118.559	141.931
73.7432	4.25252	40.9406	41.2181		71.0405	10.7413	88.3337	89.9016		71.0405	22.951	119.605	142.556
73.7913	4.24381	40.798	41.0668		71.0946	10.689	88.6402	90.1558		71.0946	22.535	120.647	143.182
73.8393	4.23534	40.6503	40.9107		71.1487	10.6382	88.9329	90.3977		71.1487	22.1247	121.686	143.811
73.8874	4.22712	40.4975	40.7497		71.2027	10.5889	89.2117	90.6271		71.2027	21.7201	122.721	144.441
73.9354	4.21913	40.3398	40.5839		71.2568	10.5411	89.4763	90.8439		71.2568	21.321	123.752	145.073
73.9835	4.21136	40.1771	40.4134		71.3108	10.4946	89.7266	91.0478		71.3108	20.9275	124.779	145.706
74.0315	4.20382	40.0095	40.2383		71.3649	10.4496	89.9625	91.2386		71.3649	20.5395	125.801	146.34
74.0796	4.1965	39.8372	40.0587		71.4189	10.4059	90.1838	91.4163		71.4189	20.157	126.818	146.975
74.1276	4.18939	39.6601	39.8745		71.473	10.3636	90.3904	91.5806		71.473	19.7799	127.83	147.61
74.1757	4.18248	39.4785	39.686		71.527	10.3225	90.5823	91.7314		71.527	19.4082	128.837	148.245
74.2237	4.17578	39.2923	39.4931		71.5811	10.2826	90.7592	91.8685		71.5811	19.042	129.838	148.88
74.2718	4.16927	39.1016	39.2959		71.6351	10.244	90.9212	91.9918		71.6351	18.681	130.833	149.514
74.3198	4.16295	38.9066	39.0945		71.6892	10.2066	91.0681	92.1013		71.6892	18.3254	131.822	150.147
74.3679	4.15682	38.7072	38.8891		71.7432	10.1704	91.1997	92.1967		71.7432	17.9749	132.805	150.78
74.4159	4.15087	38.5037	38.6796		71.7973	10.1352	91.3162	92.278		71.7973	17.6298	133.781	151.41
74.464	4.1451	38.296	38.4661		71.8513	10.1012	91.4173	92.3451		71.8513	17.2897	134.75	152.04
74.512	4.1395	38.0843	38.2488		71.9054	10.0683	91.5031	92.3979		71.9054	16.9548	135.712	152.667
74.5601	4.13407	37.8686	38.0277		71.9595	10.0364	91.5734	92.4364		71.9595	16.6249	136.667	153.292
74.6081	4.1288	37.6491	37.803		72.0135	10.0055	91.6283	92.4603		72.0135	16.3001	137.614	153.914
74.6562	4.12369	37.4259	37.5746		72.0676	9.97556	91.6677	92.4698		72.0676	15.9803	138.553	154.533
74.7042	4.11873	37.1989	37.3427		72.1216	9.94661	91.6915	92.4647		72.1216	15.6655	139.484	155.149
74.7523	4.11393	36.9684	37.1074		72.1757	9.91859	91.6999	92.4451		72.1757	15.3555	140.407	155.762
74.8003	4.10927	36.7345	36.8688		72.2297	9.89149	91.6927	92.4108		72.2297	15.0504	141.321	156.371
74.8483	4.10476	36.4971	36.6269		72.2838	9.86526	91.67	92.3619		72.2838	14.7501	142.226	156.976
74.8964	4.10038	36.2565	36.3819		72.3378	9.8399	91.6318	92.2983		72.3378	14.4546	143.122	157.576
74.9444	4.09614	36.0127	36.1338		72.3919	9.81537	91.5781	92.22		72.3919	14.1638	144.008	158.172
74.9925	4.09203	35.7658	35.8828		72.4459	9.79165	91.5089	92.1272		72.4459	13.8777	144.885	158.763
75.0405	4.08804	35.5159	35.629		72.5	9.76872	91.4243	92.0196		72.5	13.5962	145.753	159.349
75.0886	4.08418	35.2631	35.3723		72.5541	9.74656	91.3244	91.8975		72.5541	13.3193	146.61	159.929
75.1366	4.08044	35.0076	35.1131		72.6081	9.72514	91.2091	91.7608		72.6081	13.0469	147.456	160.503
75.1847	4.07682	34.7494	34.8512		72.6622	9.70444	91.0785	91.6096		72.6622	12.779	148.292	161.071
75.2327	4.07332	34.4886	34.5869		72.7162	9.68444	90.9328	91.4438		72.7162	12.5155	149.118	161.633
75.2808	4.06992	34.2253	34.3203		72.7703	9.66512	90.772	91.2637		72.7703	12.2565	149.932	162.188
75.3288	4.06663	33.9597	34.0513		72.8243	9.64646	90.5962	91.0692		72.8243	12.0018	150.735	162.737
75.3769	4.06345	33.6917	33.7802		72.8784	9.62845	90.4054	90.8605		72.8784	11.7514	151.526	163.278
75.4249	4.06036	33.4217	33.507		72.9324	9.61105	90.1999	90.6375		72.9324	11.5052	152.306	163.811
75.473	4.05738	33.1495	33.2319		72.9865	9.59426	89.9797	90.4005		72.9865	11.2632	153.074	164.337
75.521	4.05449	32.8754	32.9549		73.0405	9.57805	89.7449	90.1495		73.0405	11.0254	153.83	164.855
75.5691	4.0517	32.5994	32.6762		73.0946	9.56241	89.4957	89.8846		73.0946	10.7917	154.573	165.365
75.6171	4.04899	32.3217	32.3957		73.1487	9.54731	89.2321	89.606		73.1487	10.5621	155.304	165.866
75.6652	4.04638	32.0424	32.1138		73.2027	9.53275	88.9545	89.3138		73.2027	10.3364	156.022	166.358
75.7132	4.04385	31.7614	31.8303		73.2568	9.51871	88.6628	89.0081		73.2568	10.1148	156.726	166.841
75.7613	4.0414	31.4791	31.5455		73.3108	9.50516	88.3573	88.689		73.3108	9.89703	157.418	167.315
75.8093	4.03903	31.1954	31.2594		73.3649	9.4921	88.0381	88.3568		73.3649	9.68315	158.096	167.779
75.8574	4.03674	30.9104	30.9722		73.4189	9.47951	87.7054	88.0115		73.4189	9.47308	158.761	168.234
75.9054	4.03452	30.6243	30.6838		73.473	9.46737	87.3595	87.6534		73.473	9.26679	159.411	168.678
75.9535	4.03238	30.3371	30.3945		73.527	9.45567	87.0003	87.2826		73.527	9.06422	160.048	169.112
76.0015	4.03031	30.049	30.1044		73.5811	9.4444	86.6283	86.8993		73.5811	8.86533	160.67	169.536
76.0495	4.02831	29.7601	29.8134		73.6351	9.43353	86.2436	86.5037		73.6351	8.67007	161.278	169.948
76.0976	4.02638	29.4704	29.5218		73.6892	9.42307	85.8463	86.0959		73.6892	8.47839	161.872	170.35
76.1457	4.02451	29.1801	29.2296		73.7432	9.41299	85.4367	85.6763		73.7432	8.29024	162.45	170.741
76.1937	4.0227	28.8892	28.9369		73.7973	9.40329	85.015	85.2449		73.7973	8.10559	163.014	171.12
76.2417	4.02096	28.5979	28.6438		73.8513	9.39394	84.5815	84.802		73.8513	7.92438	163.563	171.487
76.2898	4.01927	28.3061	28.3504		73.9054	9.38495	84.1363	84.3479		73.9054	7.74656	164.096	171.843
76.3378	4.01764	28.0142	28.0569		73.9595	9.37629	83.6798	83.8826		73.9595	7.57209	164.614	172.186
76.3859	4.01607	27.722	27.7631		74.0135	9.36795	83.2121	83.4066		74.0135	7.40092	165.117	172.518
76.4339	4.01455	27.4298	27.4694		74.0676	9.35993	82.7335	82.92		74.0676	7.23301	165.603	172.836
76.482	4.01309	27.1376	27.1757		74.1216	9.35222	82.2442	82.423		74.1216	7.06831	166.074	173.142
76.53	4.01167	26.8455	26.8821		74.1757	9.3448	81.7445	81.9159		74.1757	6.90678	166.529	173.435
76.5781	4.0103	26.5535	26.5889		74.2297	9.33766	81.2347	81.3989		74.2297	6.74836	166.967	173.716
76.6261	4.00898	26.2619	26.2959		74.2838	9.3308	80.715	80.8723		74.2838	6.59302	167.39	173.983
76.6742	4.00771	25.9706	26.0033		74.3378	9.3242	80.1856	80.3364		74.3378	6.44071	167.795	174.236
76.7222	4.00648	25.6797	25.7112		74.3919	9.31785	79.647	79.7914		74.3919	6.29139	168.185	174.476
76.7703	4.00529	25.3894	25.4197		74.4459	9.31176	79.0992	79.2375		74.4459	6.14501	168.557	174.702
76.8183	4.00415	25.0997	25.1288		74.5	9.3059	78.5426	78.6751		74.5	6.00152	168.913	174.915
76.8664	4.00304	24.8107	24.8387		74.5541	9.30027	77.9776	78.1044		74.5541	5.86089	169.252	175.113
76.9144	4.00198	24.5224	24.5494		74.6081	9.29486	77.4043	77.5257		74.6081	5.72307	169.574	175.297
76.9625	4.00095	24.235	24.261		74.6622	9.28966	76.823	76.9393		74.6622	5.58802	169.879	175.467
77.0105	3.99996	23.9485	23.9735		74.7162	9.28467	76.2341	76.3453		74.7162	5.45569	170.166	175.622
77.0586	3.999	23.6631	23.6871		74.7703	9.27988	75.6378	75.7442		74.7703	5.32604	170.436	175.763
77.1066	3.99808	23.3787	23.4018		74.8243	9.27528	75.0344	75.1362		74.8243	5.19904	170.689	175.888
77.1547	3.99719	23.0954	23.1176		74.8784	9.27086	74.4242	74.5216		74.8784	5.07463	170.925	176
77.2027	3.99633	22.8134	22.8347		74.9324	9.26662	73.8075	73.9007		74.9324	4.95278	171.143	176.096
77.2507	3.99551	22.5327	22.5532		74.9865	9.26256	73.1845	73.2737		74.9865	4.83345	171.343	176.177
77.2988	3.99471	22.2533	22.273		75.0405	9.25865	72.5556	72.6409		75.0405	4.71659	171.526	176.243
77.3469	3.99394	21.9753	21.9943		75.0946	9.25491	71.9212	72.0027		75.0946	4.60217	171.691	176.293
77.3949	3.9932	21.6988	21.717		75.1487	9.25132	71.2813	71.3592		75.1487	4.49015	171.838	176.328
77.4429	3.99249	21.4239	21.4414		75.2027	9.24788	70.6364	70.7109		75.2027	4.38047	171.968	176.348
77.491	3.9918	21.1505	21.1673		75.2568	9.24457	69.9868	70.058		75.2568	4.27312	172.079	176.352
77.539	3.99114	20.8788	20.895		75.3108	9.24141	69.3328	69.4007		75.3108	4.16805	172.173	176.341
77.5871	3.99051	20.6089	20.6244		75.3649	9.23837	68.6745	68.7395		75.3649	4.06521	172.249	176.314
77.6351	3.98989	20.3407	20.3556		75.4189	9.23547	68.0124	68.0744		75.4189	3.96457	172.306	176.271
77.6832	3.9893	20.0743	20.0887		75.473	9.23268	67.3467	67.406		75.473	3.8661	172.346	176.212
77.7312	3.98873	19.8099	19.8236		75.527	9.23001	66.6777	66.7343		75.527	3.76976	172.368	176.138
77.7793	3.98819	19.5473	19.5605		75.5811	9.22745	66.0057	66.0597		75.5811	3.6755	172.372	176.048
77.8273	3.98766	19.2868	19.2995		75.6351	9.225	65.331	65.3826		75.6351	3.5833	172.358	175.942
77.8754	3.98715	19.0283	19.0404		75.6892	9.22266	64.6539	64.7031		75.6892	3.49312	172.326	175.819
77.9234	3.98666	18.7718	18.7835		75.7432	9.22041	63.9746	64.0216		75.7432	3.40491	172.276	175.681
77.9715	3.98619	18.5175	18.5287		75.7973	9.21826	63.2934	63.3383		75.7973	3.31866	172.208	175.527
78.0195	3.98574	18.2653	18.2761		75.8513	9.2162	62.6107	62.6535		75.8513	3.23431	172.123	175.357
78.0676	3.98531	18.0153	18.0256		75.9054	9.21423	61.9266	61.9674		75.9054	3.15184	172.019	175.171
78.1156	3.98489	17.7676	17.7775		75.9595	9.21235	61.2415	61.2804		75.9595	3.07121	171.897	174.968
78.1637	3.98449	17.5221	17.5316		76.0135	9.21054	60.5556	60.5928		76.0135	2.99239	171.758	174.75
78.2117	3.9841	17.2789	17.2881		76.0676	9.20882	59.8692	59.9046		76.0676	2.91535	171.601	174.516
78.2598	3.98373	17.0381	17.0469		76.1216	9.20717	59.1826	59.2164		76.1216	2.84005	171.426	174.266
78.3078	3.98337	16.7997	16.8081		76.1757	9.20559	58.496	58.5282		76.1757	2.76647	171.233	174
78.3559	3.98302	16.5636	16.5717		76.2297	9.20408	57.8097	57.8403		76.2297	2.69455	171.023	173.717
78.4039	3.98269	16.33	16.3377		76.2838	9.20264	57.1238	57.1531		76.2838	2.62429	170.795	173.419
78.4519	3.98238	16.0989	16.1063		76.3378	9.20126	56.4388	56.4667		76.3378	2.55564	170.55	173.105
78.5	3.98207	15.8702	15.8773		76.3919	9.19994	55.7548	55.7813		76.3919	2.48858	170.287	172.776
78.5481	3.98178	15.644	15.6508		76.4459	9.19868	55.072	55.0973		76.4459	2.42307	170.007	172.43
78.5961	3.98149	15.4204	15.4269		76.5	9.19748	54.3908	54.4149		76.5	2.35909	169.71	172.069
78.6441	3.98122	15.1993	15.2055		76.5541	9.19633	53.7112	53.7342		76.5541	2.2966	169.395	171.692
78.6922	3.98096	14.9808	14.9868		76.6081	9.19523	53.0337	53.0555		76.6081	2.23558	169.064	171.3
78.7402	3.98071	14.7648	14.7706		76.6622	9.19419	52.3583	52.3791		76.6622	2.17599	168.716	170.892
78.7883	3.98047	14.5515	14.557		76.7162	9.19319	51.6853	51.7051		76.7162	2.11782	168.35	170.468
78.8363	3.98024	14.3407	14.346		76.7703	9.19223	51.0149	51.0337		76.7703	2.06102	167.968	170.029
78.8844	3.98002	14.1326	14.1377		76.8243	9.19132	50.3473	50.3653		76.8243	2.00558	167.57	169.575
78.9324	3.97981	13.9272	13.932		76.8784	9.19045	49.6828	49.6999		76.8784	1.95146	167.155	169.106
78.9805	3.9796	13.7243	13.729		76.9324	9.18962	49.0215	49.0377		76.9324	1.89864	166.723	168.622
79.0285	3.97941	13.5242	13.5286		76.9865	9.18883	48.3636	48.379		76.9865	1.8471	166.276	168.123
79.0766	3.97922	13.3267	13.3309		77.0405	9.18807	47.7094	47.724		77.0405	1.7968	165.812	167.609
79.1246	3.97904	13.1318	13.1359		77.0946	9.18735	47.0589	47.0728		77.0946	1.74773	165.332	167.08
79.1727	3.97886	12.9397	12.9436		77.1487	9.18666	46.4124	46.4256		77.1487	1.69985	164.837	166.537
79.2207	3.9787	12.7502	12.7539		77.2027	9.18601	45.77	45.7826		77.2027	1.65314	164.326	165.979
79.2688	3.97854	12.5634	12.5669		77.2568	9.18538	45.1319	45.1439		77.2568	1.60758	163.799	165.407
79.3168	3.97838	12.3792	12.3826		77.3108	9.18479	44.4984	44.5097		77.3108	1.56314	163.257	164.82
79.3649	3.97824	12.1977	12.201		77.3649	9.18422	43.8694	43.8802		77.3649	1.51981	162.7	164.22
79.4129	3.9781	12.019	12.0221		77.4189	9.18368	43.2452	43.2555		77.4189	1.47755	162.128	163.605
79.461	3.97796	11.8428	11.8458		77.473	9.18317	42.626	42.6358		77.473	1.43634	161.541	162.977
79.509	3.97783	11.6694	11.6722		77.527	9.18268	42.0119	42.0211		77.527	1.39616	160.939	162.335
79.5571	3.97771	11.4986	11.5013		77.5811	9.18221	41.4029	41.4117		77.5811	1.35699	160.323	161.68
79.6051	3.97759	11.3304	11.333		77.6351	9.18176	40.7993	40.8077		77.6351	1.31881	159.693	161.011
79.6531	3.97747	11.1649	11.1674		77.6892	9.18134	40.2012	40.2091		77.6892	1.2816	159.048	160.33
79.7012	3.97736	11.002	11.0044		77.7432	9.18094	39.6086	39.6161		77.7432	1.24533	158.39	159.635
79.7493	3.97726	10.8418	10.8441		77.7973	9.18055	39.0218	39.0289		77.7973	1.20998	157.717	158.927
79.7973	3.97716	10.6842	10.6863		77.8513	9.18019	38.4407	38.4475		77.8513	1.17554	157.032	158.207
79.8453	3.97706	10.5291	10.5312		77.9054	9.17984	37.8656	37.872		77.9054	1.14198	156.333	157.475
79.8934	3.97697	10.3767	10.3787		77.9595	9.17951	37.2964	37.3025		77.9595	1.10929	155.621	156.73
79.9414	3.97688	10.2268	10.2287		78.0135	9.1792	36.7334	36.7392		78.0135	1.07744	154.896	155.973
79.9895	3.9768	10.0795	10.0814		78.0676	9.1789	36.1766	36.1821		78.0676	1.04641	154.158	155.204
80.0375	3.97672	9.93479	9.93653		78.1216	9.17861	35.626	35.6312		78.1216	1.01619	153.408	154.424
80.0856	3.97664	9.79257	9.79423		78.1757	9.17834	35.0818	35.0867		78.1757	0.98677	152.645	153.632
80.1336	3.97656	9.65287	9.65446		78.2297	9.17809	34.544	34.5487		78.2297	0.95811	151.871	152.829
80.1817	3.97649	9.51566	9.51718		78.2838	9.17784	34.0127	34.0171		78.2838	0.93021	151.084	152.014
80.2297	3.97643	9.38093	9.38238		78.3378	9.17761	33.4879	33.4921		78.3378	0.90304	150.286	151.189
80.2778	3.97636	9.24866	9.25005		78.3919	9.17739	32.9698	32.9738		78.3919	0.87659	149.477	150.353
80.3258	3.9763	9.11883	9.12016		78.4459	9.17718	32.4583	32.4621		78.4459	0.85084	148.656	149.507
80.3739	3.97624	8.99142	8.99269		78.5	9.17698	31.9535	31.9571		78.5	0.82578	147.825	148.651
80.4219	3.97618	8.86641	8.86762		78.5541	9.17679	31.4555	31.4589		78.5541	0.8014	146.983	147.784
80.47	3.97613	8.74378	8.74493		78.6081	9.17661	30.9642	30.9674		78.6081	0.77766	146.13	146.908
80.518	3.97607	8.6235	8.62459		78.6622	9.17644	30.4798	30.4828		78.6622	0.75456	145.268	146.022
80.5661	3.97602	8.50555	8.5066		78.7162	9.17628	30.0022	30.0051		78.7162	0.73209	144.395	145.127
80.6141	3.97598	8.38991	8.39091		78.7703	9.17613	29.5315	29.5343		78.7703	0.71023	143.512	144.223
80.6622	3.97593	8.27655	8.27751		78.8243	9.17598	29.0677	29.0703		78.8243	0.68896	142.62	143.309
80.7102	3.97589	8.16546	8.16637		78.8784	9.17584	28.6108	28.6133		78.8784	0.66827	141.719	142.388
80.7583	3.97584	8.05661	8.05747		78.9324	9.17571	28.1608	28.1631		78.9324	0.64815	140.809	141.457
80.8063	3.9758	7.94996	7.95079		78.9865	9.17559	27.7178	27.72		78.9865	0.62858	139.89	140.519
80.8543	3.97577	7.84551	7.8463		79.0405	9.17547	27.2817	27.2837		79.0405	0.60955	138.963	139.572
80.9024	3.97573	7.74321	7.74396		79.0946	9.17536	26.8525	26.8544		79.0946	0.59105	138.027	138.618
80.9505	3.97569	7.64305	7.64377		79.1487	9.17525	26.4302	26.432		79.1487	0.57306	137.084	137.657
80.9985	3.97566	7.545	7.54569		79.2027	9.17515	26.0148	26.0166		79.2027	0.55557	136.132	136.688
81.0465	3.97563	7.44903	7.44969		79.2568	9.17506	25.6064	25.608		79.2568	0.53857	135.173	135.712
81.0946	3.9756	7.35512	7.35574		79.3108	9.17497	25.2048	25.2064		79.3108	0.52204	134.207	134.729
81.1426	3.97557	7.26324	7.26383		79.3649	9.17488	24.8101	24.8116		79.3649	0.50598	133.234	133.74
81.1907	3.97554	7.17336	7.17393		79.4189	9.1748	24.4223	24.4237		79.4189	0.49037	132.254	132.745
81.2387	3.97551	7.08546	7.08599		79.473	9.17472	24.0413	24.0426		79.473	0.4752	131.268	131.743
81.2868	3.97549	6.9995	7.00001		79.527	9.17465	23.667	23.6683		79.527	0.46047	130.276	130.736
81.3348	3.97547	6.91546	6.91595		79.5811	9.17458	23.2996	23.3007		79.5811	0.44615	129.277	129.723
81.3829	3.97544	6.83332	6.83378		79.6351	9.17452	22.9388	22.9399		79.6351	0.43224	128.273	128.705
81.4309	3.97542	6.75304	6.75348		79.6892	9.17446	22.5848	22.5858		79.6892	0.41873	127.263	127.682
81.479	3.9754	6.67459	6.67501		79.7432	9.1744	22.2374	22.2384		79.7432	0.4056	126.248	126.654
81.527	3.97538	6.59796	6.59836		79.7973	9.17434	21.8966	21.8975		79.7973	0.39286	125.228	125.621
81.5751	3.97536	6.5231	6.52349		79.8513	9.17429	21.5623	21.5632		79.8513	0.38048	124.204	124.584
81.6231	3.97534	6.45	6.45037		79.9054	9.17424	21.2346	21.2354		79.9054	0.36846	123.174	123.543
81.6712	3.97532	6.37862	6.37897		79.9595	9.17419	20.9133	20.9141		79.9595	0.35679	122.141	122.498
81.7192	3.97531	6.30895	6.30928		80.0135	9.17415	20.5984	20.5992		80.0135	0.34546	121.104	121.449
81.7673	3.97529	6.24093	6.24125		80.0676	9.17411	20.2899	20.2906		80.0676	0.33447	120.063	120.397
81.8153	3.97528	6.17457	6.17487		80.1216	9.17407	19.9877	19.9884		80.1216	0.32379	119.019	119.342
81.8634	3.97526	6.10981	6.11009		80.1757	9.17403	19.6917	19.6924		80.1757	0.31343	117.971	118.284
81.9114	3.97525	6.04664	6.04691		80.2297	9.17399	19.4019	19.4025		80.2297	0.30338	116.92	117.224
81.9595	3.97523	5.98503	5.98528		80.2838	9.17396	19.1182	19.1188		80.2838	0.29362	115.867	116.161
82.0075	3.97522	5.92494	5.92519		80.3378	9.17393	18.8406	18.8411		80.3378	0.28415	114.811	115.095
82.0556	3.97521	5.86636	5.8666		80.3919	9.1739	18.5689	18.5694		80.3919	0.27497	113.753	114.028
82.1036	3.9752	5.80926	5.80948		80.4459	9.17387	18.3032	18.3037		80.4459	0.26606	112.693	112.959
82.1517	3.97519	5.75361	5.75382		80.5	9.17385	18.0433	18.0437		80.5	0.25741	111.631	111.888
82.1997	3.97518	5.69937	5.69957		80.5541	9.17382	17.7892	17.7896		80.5541	0.24903	110.568	110.817
82.2477	3.97517	5.64653	5.64673		80.6081	9.1738	17.5408	17.5411		80.6081	0.2409	109.503	109.744
82.2958	3.97516	5.59506	5.59525		80.6622	9.17377	17.298	17.2983		80.6622	0.23301	108.437	108.67
82.3438	3.97515	5.54494	5.54511		80.7162	9.17375	17.0608	17.0611		80.7162	0.22536	107.371	107.596
82.3919	3.97514	5.49612	5.49629		80.7703	9.17373	16.829	16.8294		80.7703	0.21795	106.304	106.522
82.4399	3.97513	5.4486	5.44875		80.8243	9.17371	16.6027	16.603		80.8243	0.21076	105.236	105.447
82.488	3.97512	5.40234	5.40249		80.8784	9.1737	16.3817	16.382		80.8784	0.20379	104.168	104.372
82.536	3.97512	5.35732	5.35746		80.9324	9.17368	16.166	16.1663		80.9324	0.19704	103.101	103.298
82.5841	3.97511	5.31351	5.31364		80.9865	9.17366	15.9554	15.9557		80.9865	0.19049	102.034	102.224
82.6321	3.9751	5.27089	5.27101		81.0405	9.17365	15.75	15.7502		81.0405	0.18415	100.967	101.151
82.6802	3.9751	5.22943	5.22955		81.0946	9.17363	15.5495	15.5498		81.0946	0.178	99.9008	100.079
82.7282	3.97509	5.18911	5.18922		81.1487	9.17362	15.3541	15.3543		81.1487	0.17204	98.8358	99.0078
82.7763	3.97508	5.1499	5.15001		81.2027	9.17361	15.1634	15.1636		81.2027	0.16627	97.7718	97.9381
82.8243	3.97508	5.11178	5.11189		81.2568	9.1736	14.9776	14.9778		81.2568	0.16067	96.7093	96.87
82.8724	3.97507	5.07473	5.07483		81.3108	9.17359	14.7965	14.7967		81.3108	0.15526	95.6483	95.8036
82.9204	3.97507	5.03873	5.03882		81.3649	9.17358	14.62	14.6202		81.3649	0.15001	94.5891	94.7391
82.9685	3.97506	5.00374	5.00383		81.4189	9.17357	14.4481	14.4482		81.4189	0.14493	93.5319	93.6768
83.0165	3.97506	4.96975	4.96983		81.473	9.17356	14.2806	14.2807		81.473	0.14	92.4768	92.6168
83.0646	3.97506	4.93673	4.93681		81.527	9.17355	14.1175	14.1176		81.527	0.13524	91.4241	91.5594
83.1126	3.97505	4.90467	4.90474		81.5811	9.17354	13.9587	13.9588		81.5811	0.13062	90.374	90.5046
83.1607	3.97505	4.87353	4.8736		81.6351	9.17353	13.8041	13.8042		81.6351	0.12615	89.3266	89.4528
83.2087	3.97504	4.8433	4.84337		81.6892	9.17352	13.6537	13.6538		81.6892	0.12183	88.2822	88.404
83.2568	3.97504	4.81396	4.81403		81.7432	9.17352	13.5074	13.5075		81.7432	0.11764	87.2408	87.3585
83.3048	3.97504	4.78549	4.78555		81.7973	9.17351	13.365	13.3651		81.7973	0.11359	86.2028	86.3164
83.3529	3.97503	4.75786	4.75792		81.8513	9.17351	13.2266	13.2267		81.8513	0.10966	85.1682	85.2779
83.4009	3.97503	4.73106	4.73111		81.9054	9.1735	13.092	13.0921		81.9054	0.10587	84.1373	84.2431
83.4489	3.97503	4.70506	4.70511		81.9595	9.17349	12.9611	12.9612		81.9595	0.10219	83.1101	83.2123
83.497	3.97503	4.67984	4.67989		82.0135	9.17349	12.834	12.8341		82.0135	0.09864	82.087	82.1856
83.5451	3.97502	4.65539	4.65544		82.0676	9.17348	12.7104	12.7105		82.0676	0.0952	81.068	81.1632
83.5931	3.97502	4.63169	4.63173		82.1216	9.17348	12.5904	12.5905		82.1216	0.09187	80.0533	80.1452
83.6411	3.97502	4.60871	4.60876		82.1757	9.17348	12.4738	12.4739		82.1757	0.08866	79.043	79.1317
83.6892	3.97502	4.58645	4.58649		82.2297	9.17347	12.3606	12.3607		82.2297	0.08554	78.0374	78.1229
83.7372	3.97501	4.56487	4.56491		82.2838	9.17347	12.2507	12.2508		82.2838	0.08253	77.0365	77.1191
83.7853	3.97501	4.54397	4.544		82.3378	9.17346	12.144	12.1441		82.3378	0.07962	76.0405	76.1202
83.8333	3.97501	4.52372	4.52376		82.3919	9.17346	12.0405	12.0406		82.3919	0.07681	75.0496	75.1264
83.8814	3.97501	4.50411	4.50415		82.4459	9.17346	11.9401	11.9401		82.4459	0.07409	74.0639	74.138
83.9294	3.97501	4.48513	4.48516		82.5	9.17346	11.8427	11.8427		82.5	0.07145	73.0835	73.1549
83.9775	3.975	4.46675	4.46678		82.5541	9.17345	11.7482	11.7483		82.5541	0.06891	72.1085	72.1774
84.0255	3.975	4.44895	4.44898		82.6081	9.17345	11.6566	11.6567		82.6081	0.06645	71.1392	71.2056
84.0736	3.975	4.43173	4.43176		82.6622	9.17345	11.5678	11.5679		82.6622	0.06408	70.1755	70.2396
84.1216	3.975	4.41507	4.4151		82.7162	9.17345	11.4818	11.4818		82.7162	0.06178	69.2177	69.2795
84.1697	3.975	4.39895	4.39898		82.7703	9.17344	11.3984	11.3985		82.7703	0.05956	68.2658	68.3254
84.2177	3.975	4.38336	4.38338		82.8243	9.17344	11.3177	11.3177		82.8243	0.05741	67.32	67.3775
84.2658	3.975	4.36828	4.3683		82.8784	9.17344	11.2395	11.2395		82.8784	0.05534	66.3804	66.4358
84.3138	3.975	4.3537	4.35372		82.9324	9.17344	11.1637	11.1637		82.9324	0.05334	65.4471	65.5005
84.3619	3.97499	4.3396	4.33962		82.9865	9.17344	11.0904	11.0904		82.9865	0.05141	64.5202	64.5716
84.4099	3.97499	4.32597	4.32599		83.0405	9.17344	11.0194	11.0194		83.0405	0.04954	63.5998	63.6493
84.458	3.97499	4.3128	4.31282		83.0946	9.17343	10.9507	10.9508		83.0946	0.04774	62.6859	62.7336
84.506	3.97499	4.30008	4.30009		83.1487	9.17343	10.8843	10.8843		83.1487	0.04599	61.7788	61.8247
84.5541	3.97499	4.28778	4.2878		83.2027	9.17343	10.82	10.8201		83.2027	0.04431	60.8784	60.9227
84.6021	3.97499	4.2759	4.27592		83.2568	9.17343	10.7579	10.7579		83.2568	0.04269	59.9849	60.0275
84.6501	3.97499	4.26443	4.26445		83.3108	9.17343	10.6978	10.6978		83.3108	0.04112	59.0983	59.1394
84.6982	3.97499	4.25336	4.25337		83.3649	9.17343	10.6397	10.6397		83.3649	0.0396	58.2188	58.2584
84.7463	3.97499	4.24266	4.24267		83.4189	9.17343	10.5835	10.5836		83.4189	0.03814	57.3464	57.3845
84.7943	3.97499	4.23234	4.23235		83.473	9.17343	10.5293	10.5293		83.473	0.03673	56.4811	56.5179
84.8423	3.97499	4.22237	4.22238		83.527	9.17343	10.4769	10.4769		83.527	0.03537	55.6232	55.6585
84.8904	3.97499	4.21276	4.21277		83.5811	9.17342	10.4263	10.4263		83.5811	0.03406	54.7725	54.8065
84.9384	3.97499	4.20348	4.20349		83.6351	9.17342	10.3774	10.3774		83.6351	0.03279	53.9292	53.962
84.9865	3.97498	4.19453	4.19454		83.6892	9.17342	10.3302	10.3302		83.6892	0.03156	53.0934	53.1249
85.0345	3.97498	4.1859	4.18591		83.7432	9.17342	10.2846	10.2847		83.7432	0.03038	52.2651	52.2954
85.0826	3.97498	4.17758	4.17759		83.7973	9.17342	10.2407	10.2407		83.7973	0.02925	51.4443	51.4735
85.1306	3.97498	4.16956	4.16956		83.8513	9.17342	10.1983	10.1983		83.8513	0.02815	50.6311	50.6593
85.1787	3.97498	4.16182	4.16183		83.9054	9.17342	10.1574	10.1574		83.9054	0.02709	49.8256	49.8527
85.2267	3.97498	4.15436	4.15437		83.9595	9.17342	10.1179	10.1179		83.9595	0.02607	49.0278	49.0539
85.2748	3.97498	4.14718	4.14719		84.0135	9.17342	10.0799	10.0799		84.0135	0.02508	48.2378	48.2628
85.3228	3.97498	4.14026	4.14026		84.0676	9.17342	10.0432	10.0432		84.0676	0.02413	47.4555	47.4796
85.3709	3.97498	4.13359	4.13359		84.1216	9.17342	10.0078	10.0079		84.1216	0.02321	46.681	46.7042
85.4189	3.97498	4.12716	4.12717		84.1757	9.17342	9.97379	9.9738		84.1757	0.02233	45.9144	45.9368
85.467	3.97498	4.12098	4.12098		84.2297	9.17342	9.94098	9.94098		84.2297	0.02148	45.1557	45.1772
85.515	3.97498	4.11502	4.11503		84.2838	9.17342	9.90937	9.90937		84.2838	0.02066	44.4049	44.4255
85.5631	3.97498	4.10929	4.10929		84.3378	9.17342	9.87893	9.87893		84.3378	0.01987	43.662	43.6818
85.6111	3.97498	4.10377	4.10377		84.3919	9.17342	9.84962	9.84962		84.3919	0.01911	42.9271	42.9462
85.6592	3.97498	4.09846	4.09846		84.4459	9.17342	9.82141	9.82141		84.4459	0.01837	42.2001	42.2184
85.7072	3.97498	4.09334	4.09335		84.5	9.17342	9.79425	9.79426		84.5	0.01766	41.4811	41.4988
85.7553	3.97498	4.08843	4.08843		84.5541	9.17342	9.76813	9.76813		84.5541	0.01698	40.7701	40.7871
85.8033	3.97498	4.0837	4.0837		84.6081	9.17342	9.74299	9.74299		84.6081	0.01632	40.0671	40.0834
85.8513	3.97498	4.07915	4.07915		84.6622	9.17342	9.71882	9.71882		84.6622	0.01569	39.3722	39.3879
85.8994	3.97498	4.07478	4.07478		84.7162	9.17342	9.69557	9.69557		84.7162	0.01508	38.6852	38.7003
85.9475	3.97498	4.07057	4.07057		84.7703	9.17342	9.67322	9.67322		84.7703	0.01449	38.0063	38.0208
85.9955	3.97498	4.06653	4.06653		84.8243	9.17342	9.65174	9.65174		84.8243	0.01393	37.3354	37.3493
86.0435	3.97498	4.06264	4.06265		84.8784	9.17342	9.63109	9.63109		84.8784	0.01338	36.6725	36.6859
86.0916	3.97498	4.05891	4.05891		84.9324	9.17341	9.61125	9.61125		84.9324	0.01286	36.0177	36.0305
86.1396	3.97498	4.05533	4.05533		84.9865	9.17341	9.59219	9.5922		84.9865	0.01235	35.3708	35.3831
86.1877	3.97498	4.05188	4.05188		85.0405	9.17341	9.57389	9.57389		85.0405	0.01187	34.7319	34.7438
86.2357	3.97498	4.04857	4.04857		85.0946	9.17341	9.55632	9.55632		85.0946	0.0114	34.101	34.1124
86.2838	3.97498	4.0454	4.0454		85.1487	9.17341	9.53945	9.53945		85.1487	0.01095	33.4781	33.4891
86.3318	3.97498	4.04234	4.04235		85.2027	9.17341	9.52325	9.52325		85.2027	0.01052	32.8631	32.8737
86.3799	3.97498	4.03942	4.03942		85.2568	9.17341	9.50771	9.50771		85.2568	0.0101	32.2561	32.2662
86.4279	3.97498	4.03661	4.03661		85.3108	9.17341	9.4928	9.4928		85.3108	0.0097	31.657	31.6667
86.476	3.97498	4.03391	4.03391		85.3649	9.17341	9.4785	9.4785		85.3649	0.00931	31.0658	31.0751
86.524	3.97498	4.03132	4.03132		85.4189	9.17341	9.46478	9.46478		85.4189	0.00894	30.4824	30.4913
86.5721	3.97498	4.02884	4.02884		85.473	9.17341	9.45163	9.45163		85.473	0.00858	29.9068	29.9154
86.6201	3.97498	4.02646	4.02646		85.527	9.17341	9.43902	9.43902		85.527	0.00824	29.3391	29.3473
86.6682	3.97498	4.02417	4.02418		85.5811	9.17341	9.42693	9.42693		85.5811	0.00791	28.7792	28.7871
86.7162	3.97498	4.02198	4.02199		85.6351	9.17341	9.41535	9.41535		85.6351	0.00759	28.2269	28.2345
86.7643	3.97498	4.01989	4.01989		85.6892	9.17341	9.40425	9.40425		85.6892	0.00728	27.6824	27.6897
86.8123	3.97498	4.01787	4.01787		85.7432	9.17341	9.39363	9.39363		85.7432	0.00699	27.1456	27.1526
86.8604	3.97498	4.01595	4.01595		85.7973	9.17341	9.38345	9.38345		85.7973	0.00671	26.6164	26.6231
86.9084	3.97498	4.0141	4.0141		85.8513	9.17341	9.3737	9.3737		85.8513	0.00643	26.0948	26.1013
86.9565	3.97498	4.01233	4.01233		85.9054	9.17341	9.36437	9.36437		85.9054	0.00617	25.5808	25.587
87.0045	3.97498	4.01063	4.01063		85.9595	9.17341	9.35544	9.35544		85.9595	0.00592	25.0742	25.0802
87.0525	3.97498	4.00901	4.00901		86.0135	9.17341	9.3469	9.3469		86.0135	0.00568	24.5752	24.5809
87.1006	3.97498	4.00745	4.00745		86.0676	9.17341	9.33873	9.33873		86.0676	0.00545	24.0835	24.089
87.1487	3.97498	4.00597	4.00597		86.1216	9.17341	9.33091	9.33091		86.1216	0.00522	23.5993	23.6045
87.1967	3.97498	4.00454	4.00454		86.1757	9.17341	9.32343	9.32343		86.1757	0.00501	23.1223	23.1273
87.2447	3.97498	4.00318	4.00318		86.2297	9.17341	9.31628	9.31628		86.2297	0.0048	22.6527	22.6575
87.2928	3.97498	4.00187	4.00187		86.2838	9.17341	9.30945	9.30945		86.2838	0.00461	22.1902	22.1948
87.3408	3.97498	4.00062	4.00062		86.3378	9.17341	9.30291	9.30292		86.3378	0.00441	21.7349	21.7394
87.3889	3.97498	3.99943	3.99943		86.3919	9.17341	9.29667	9.29667		86.3919	0.00423	21.2868	21.291
87.4369	3.97498	3.99829	3.99829		86.4459	9.17341	9.29071	9.29071		86.4459	0.00406	20.8457	20.8498
87.485	3.97498	3.99719	3.99719		86.5	9.17341	9.28502	9.28502		86.5	0.00389	20.4116	20.4155
87.533	3.97498	3.99615	3.99615		86.5541	9.17341	9.27958	9.27958		86.5541	0.00373	19.9845	19.9883
87.5811	3.97498	3.99515	3.99515		86.6081	9.17341	9.27439	9.27439		86.6081	0.00357	19.5643	19.5679
87.6291	3.97498	3.9942	3.9942		86.6622	9.17341	9.26943	9.26943		86.6622	0.00342	19.1509	19.1544
87.6772	3.97498	3.99328	3.99328		86.7162	9.17341	9.2647	9.2647		86.7162	0.00328	18.7443	18.7476
87.7252	3.97498	3.99241	3.99241		86.7703	9.17341	9.26019	9.26019		86.7703	0.00314	18.3444	18.3476
87.7733	3.97498	3.99158	3.99158		86.8243	9.17341	9.25588	9.25588		86.8243	0.00301	17.9512	17.9542
87.8213	3.97498	3.99078	3.99078		86.8784	9.17341	9.25177	9.25177		86.8784	0.00288	17.5646	17.5675
87.8694	3.97498	3.99002	3.99002		86.9324	9.17341	9.24786	9.24786		86.9324	0.00276	17.1845	17.1873
87.9174	3.97498	3.9893	3.9893		86.9865	9.17341	9.24412	9.24412		86.9865	0.00264	16.8109	16.8135
87.9655	3.97498	3.98861	3.98861		87.0405	9.17341	9.24056	9.24056		87.0405	0.00253	16.4437	16.4462
88.0135	3.97498	3.98795	3.98795		87.0946	9.17341	9.23717	9.23717		87.0946	0.00242	16.0828	16.0852
88.0616	3.97498	3.98732	3.98732		87.1487	9.17341	9.23394	9.23394		87.1487	0.00232	15.7282	15.7305
88.1096	3.97498	3.98671	3.98671		87.2027	9.17341	9.23086	9.23086		87.2027	0.00222	15.3798	15.3821
88.1577	3.97498	3.98614	3.98614		87.2568	9.17341	9.22793	9.22793		87.2568	0.00213	15.0376	15.0397
88.2057	3.97498	3.98559	3.98559		87.3108	9.17341	9.22513	9.22513		87.3108	0.00204	14.7015	14.7035
88.2537	3.97498	3.98507	3.98507		87.3649	9.17341	9.22247	9.22247		87.3649	0.00195	14.3713	14.3733
88.3018	3.97498	3.98457	3.98457		87.4189	9.17341	9.21994	9.21994		87.4189	0.00187	14.0472	14.049
88.3499	3.97498	3.98409	3.9841		87.473	9.17341	9.21753	9.21753		87.473	0.00179	13.7289	13.7307
88.3979	3.97498	3.98364	3.98364		87.527	9.17341	9.21524	9.21524		87.527	0.00171	13.4164	13.4181
88.4459	3.97498	3.98321	3.98321		87.5811	9.17341	9.21306	9.21306		87.5811	0.00163	13.1096	13.1113
88.494	3.97498	3.9828	3.9828		87.6351	9.17341	9.21099	9.21099		87.6351	0.00156	12.8086	12.8101
88.542	3.97498	3.98241	3.98241		87.6892	9.17341	9.20902	9.20902		87.6892	0.0015	12.5131	12.5146
88.5901	3.97498	3.98203	3.98203		87.7432	9.17341	9.20714	9.20714		87.7432	0.00143	12.2232	12.2246
88.6381	3.97498	3.98168	3.98168		87.7973	9.17341	9.20536	9.20536		87.7973	0.00137	11.9388	11.9401
88.6862	3.97498	3.98134	3.98134		87.8513	9.17341	9.20367	9.20367		87.8513	0.00131	11.6597	11.661
88.7342	3.97498	3.98102	3.98102		87.9054	9.17341	9.20206	9.20206		87.9054	0.00125	11.386	11.3873
88.7823	3.97498	3.98071	3.98071		87.9595	9.17341	9.20053	9.20053		87.9595	0.0012	11.1176	11.1188
88.8303	3.97498	3.98042	3.98042		88.0135	9.17341	9.19908	9.19908		88.0135	0.00115	10.8543	10.8555
88.8784	3.97498	3.98014	3.98014		88.0676	9.17341	9.1977	9.1977		88.0676	0.00109	10.5962	10.5973
88.9264	3.97498	3.97987	3.97987		88.1216	9.17341	9.19639	9.19639		88.1216	0.00105	10.3432	10.3442
88.9745	3.97498	3.97962	3.97962		88.1757	9.17341	9.19514	9.19514		88.1757	0.001	10.0951	10.0961
89.0225	3.97498	3.97938	3.97938		88.2297	9.17341	9.19397	9.19397		88.2297	0.0009564	9.85195	9.85291
89.0706	3.97498	3.97915	3.97915		88.2838	9.17341	9.19285	9.19285		88.2838	0.000914109	9.61367	9.61458
89.1186	3.97498	3.97894	3.97894		88.3378	9.17341	9.19179	9.19179		88.3378	0.000873614	9.38016	9.38103
89.1667	3.97498	3.97873	3.97873		88.3919	9.17341	9.19078	9.19078		88.3919	0.000834842	9.15137	9.15221
89.2147	3.97498	3.97854	3.97854		88.4459	9.17341	9.18982	9.18982		88.4459	0.000797724	8.92724	8.92803
89.2628	3.97498	3.97835	3.97835		88.5	9.17341	9.18892	9.18892		88.5	0.000762191	8.70768	8.70844
89.3108	3.97498	3.97817	3.97817		88.5541	9.17341	9.18806	9.18806		88.5541	0.000728179	8.49264	8.49337
89.3589	3.97498	3.978	3.978		88.6081	9.17341	9.18725	9.18725		88.6081	0.000695626	8.28204	8.28274
89.4069	3.97498	3.97784	3.97784		88.6622	9.17341	9.18648	9.18648		88.6622	0.000664472	8.07583	8.07649
89.4549	3.97498	3.97769	3.97769		88.7162	9.17341	9.18575	9.18575		88.7162	0.00063466	7.87392	7.87456
89.503	3.97498	3.97755	3.97755		88.7703	9.17341	9.18506	9.18506		88.7703	0.000606134	7.67627	7.67688
89.5511	3.97498	3.97741	3.97741		88.8243	9.17341	9.1844	9.1844		88.8243	0.000578841	7.4828	7.48337
89.5991	3.97498	3.97728	3.97728		88.8784	9.17341	9.18378	9.18378		88.8784	0.00055273	7.29344	7.29399
89.6471	3.97498	3.97716	3.97716		88.9324	9.17341	9.1832	9.1832		88.9324	0.000527752	7.10813	7.10866
89.6952	3.97498	3.97704	3.97704		88.9865	9.17341	9.18264	9.18264		88.9865	0.00050386	6.92681	6.92731
89.7432	3.97498	3.97693	3.97693		89.0405	9.17341	9.18211	9.18211		89.0405	0.000481009	6.74941	6.74989
89.7913	3.97498	3.97682	3.97682		89.0946	9.17341	9.18162	9.18162		89.0946	0.000459156	6.57587	6.57633
89.8393	3.97498	3.97672	3.97672		89.1487	9.17341	9.18115	9.18115		89.1487	0.000438258	6.40612	6.40656
89.8874	3.97498	3.97663	3.97663		89.2027	9.17341	9.1807	9.1807		89.2027	0.000418276	6.2401	6.24052
89.9354	3.97498	3.97654	3.97654		89.2568	9.17341	9.18028	9.18028		89.2568	0.000399171	6.07775	6.07815
89.9835	3.97498	3.97645	3.97645		89.3108	9.17341	9.17989	9.17989		89.3108	0.000380907	5.91901	5.91939
90.0315	3.97498	3.97637	3.97637		89.3649	9.17341	9.17951	9.17951		89.3649	0.000363447	5.76381	5.76417
90.0796	3.97498	3.9763	3.9763		89.4189	9.17341	9.17916	9.17916		89.4189	0.000346759	5.6121	5.61244
90.1276	3.97498	3.97622	3.97622		89.473	9.17341	9.17882	9.17882		89.473	0.000330808	5.46381	5.46414
90.1757	3.97498	3.97616	3.97616		89.527	9.17341	9.1785	9.1785		89.527	0.000315565	5.31888	5.3192
90.2237	3.97498	3.97609	3.97609		89.5811	9.17341	9.17821	9.17821		89.5811	0.000300999	5.17726	5.17756
90.2718	3.97498	3.97603	3.97603		89.6351	9.17341	9.17792	9.17792		89.6351	0.00028708	5.03888	5.03917
90.3198	3.97498	3.97597	3.97597		89.6892	9.17341	9.17766	9.17766		89.6892	0.000273782	4.90369	4.90397
90.3679	3.97498	3.97592	3.97592		89.7432	9.17341	9.17741	9.17741		89.7432	0.000261078	4.77163	4.77189
90.4159	3.97498	3.97586	3.97586		89.7973	9.17341	9.17717	9.17717		89.7973	0.000248942	4.64264	4.64289
90.464	3.97498	3.97581	3.97581		89.8513	9.17341	9.17694	9.17694		89.8513	0.000237351	4.51667	4.51691
90.512	3.97498	3.97577	3.97577		89.9054	9.17341	9.17673	9.17673		89.9054	0.000226279	4.39366	4.39389
90.5601	3.97498	3.97572	3.97572		89.9595	9.17341	9.17653	9.17653		89.9595	0.000215706	4.27355	4.27377
90.6081	3.97498	3.97568	3.97568		90.0135	9.17341	9.17635	9.17635		90.0135	0.00020561	4.15629	4.1565
90.6562	3.97498	3.97564	3.97564		90.0676	9.17341	9.17617	9.17617		90.0676	0.00019597	4.04183	4.04203
90.7042	3.97498	3.9756	3.9756		90.1216	9.17341	9.176	9.176		90.1216	0.000186765	3.93011	3.9303
90.7523	3.97498	3.97557	3.97557		90.1757	9.17341	9.17585	9.17585		90.1757	0.000177978	3.82108	3.82126
90.8003	3.97498	3.97553	3.97553		90.2297	9.17341	9.1757	9.1757		90.2297	0.000169591	3.71469	3.71486
90.8483	3.97498	3.9755	3.9755		90.2838	9.17341	9.17556	9.17556		90.2838	0.000161584	3.61088	3.61104
90.8964	3.97498	3.97547	3.97547		90.3378	9.17341	9.17543	9.17543		90.3378	0.000153943	3.50961	3.50976
90.9444	3.97498	3.97544	3.97544		90.3919	9.17341	9.1753	9.1753		90.3919	0.00014665	3.41082	3.41097
90.9925	3.97498	3.97542	3.97542		90.4459	9.17341	9.17519	9.17519		90.4459	0.000139692	3.31447	3.31461
91.0405	3.97498	3.97539	3.97539		90.5	9.17341	9.17508	9.17508		90.5	0.000133052	3.2205	3.22064
91.0886	3.97498	3.97537	3.97537		90.5541	9.17341	9.17497	9.17497		90.5541	0.000126717	3.12887	3.129
91.1366	3.97498	3.97534	3.97534		90.6081	9.17341	9.17488	9.17488		90.6081	0.000120673	3.03954	3.03966
91.1847	3.97498	3.97532	3.97532		90.6622	9.17341	9.17479	9.17479		90.6622	0.000114908	2.95244	2.95255
91.2327	3.97498	3.9753	3.9753		90.7162	9.17341	9.1747	9.1747		90.7162	0.000109409	2.86754	2.86765
91.2808	3.97498	3.97528	3.97528		90.7703	9.17341	9.17462	9.17462		90.7703	0.000104164	2.78479	2.7849
91.3288	3.97498	3.97526	3.97526		90.8243	9.17341	9.17454	9.17454		90.8243	9.91628e-05	2.70415	2.70425
91.3769	3.97498	3.97525	3.97525		90.8784	9.17341	9.17447	9.17447		90.8784	9.43934e-05	2.62557	2.62566
91.4249	3.97498	3.97523	3.97523		90.9324	9.17341	9.17441	9.17441		90.9324	8.98457e-05	2.549	2.54909
91.473	3.97498	3.97522	3.97522		90.9865	9.17341	9.17434	9.17434		90.9865	8.55099e-05	2.47442	2.4745
91.521	3.97498	3.9752	3.9752		91.0405	9.17341	9.17428	9.17428		91.0405	8.13765e-05	2.40176	2.40184
91.5691	3.97498	3.97519	3.97519		91.0946	9.17341	9.17423	9.17423		91.0946	7.74363e-05	2.33099	2.33107
91.6171	3.97498	3.97518	3.97518		91.1487	9.17341	9.17418	9.17418		91.1487	7.36806e-05	2.26208	2.26215
91.6652	3.97498	3.97516	3.97516		91.2027	9.17341	9.17413	9.17413		91.2027	7.01012e-05	2.19497	2.19504
91.7132	3.97498	3.97515	3.97515		91.2568	9.17341	9.17408	9.17408		91.2568	6.66899e-05	2.12963	2.12969
91.7613	3.97498	3.97514	3.97514		91.3108	9.17341	9.17404	9.17404		91.3108	6.34393e-05	2.06602	2.06608
91.8093	3.97498	3.97513	3.97513		91.3649	9.17341	9.174	9.174		91.3649	6.03421e-05	2.0041	2.00416
91.8574	3.97498	3.97512	3.97512		91.4189	9.17341	9.17396	9.17396		91.4189	5.73912e-05	1.94383	1.94389
91.9054	3.97498	3.97511	3.97511		91.473	9.17341	9.17393	9.17393		91.473	5.45799e-05	1.88518	1.88524
91.9535	3.97498	3.97511	3.97511		91.527	9.17341	9.17389	9.17389		91.527	5.1902e-05	1.82811	1.82816
92.0015	3.97498	3.9751	3.9751		91.5811	9.17341	9.17386	9.17386		91.5811	4.93513e-05	1.77258	1.77263
92.0495	3.97498	3.97509	3.97509		91.6351	9.17341	9.17383	9.17383		91.6351	4.6922e-05	1.71856	1.71861
92.0976	3.97498	3.97508	3.97508		91.6892	9.17341	9.1738	9.1738		91.6892	4.46085e-05	1.66601	1.66606
92.1457	3.97498	3.97508	3.97508		91.7432	9.17341	9.17378	9.17378		91.7432	4.24054e-05	1.6149	1.61494
92.1937	3.97498	3.97507	3.97507		91.7973	9.17341	9.17375	9.17375		91.7973	4.03078e-05	1.56519	1.56524
92.2417	3.97498	3.97506	3.97506		91.8513	9.17341	9.17373	9.17373		91.8513	3.83106e-05	1.51686	1.5169
92.2898	3.97498	3.97506	3.97506		91.9054	9.17341	9.17371	9.17371		91.9054	3.64094e-05	1.46987	1.4699
92.3378	3.97498	3.97505	3.97505		91.9595	9.17341	9.17369	9.17369		91.9595	3.45995e-05	1.42418	1.42421
92.3859	3.97498	3.97505	3.97505		92.0135	9.17341	9.17367	9.17367		92.0135	3.28768e-05	1.37977	1.3798
92.4339	3.97498	3.97504	3.97504		92.0676	9.17341	9.17365	9.17365		92.0676	3.12373e-05	1.3366	1.33663
92.482	3.97498	3.97504	3.97504		92.1216	9.17341	9.17364	9.17364		92.1216	2.9677e-05	1.29465	1.29468
92.53	3.97498	3.97504	3.97504		92.1757	9.17341	9.17362	9.17362		92.1757	2.81923e-05	1.25389	1.25392
92.5781	3.97498	3.97503	3.97503		92.2297	9.17341	9.17361	9.17361		92.2297	2.67795e-05	1.21428	1.21431
92.6261	3.97498	3.97503	3.97503		92.2838	9.17341	9.1736	9.1736		92.2838	2.54354e-05	1.1758	1.17583
92.6742	3.97498	3.97503	3.97503		92.3378	9.17341	9.17358	9.17358		92.3378	2.41567e-05	1.13842	1.13845
92.7222	3.97498	3.97502	3.97502		92.3919	9.17341	9.17357	9.17357		92.3919	2.29404e-05	1.10212	1.10214
92.7703	3.97498	3.97502	3.97502		92.4459	9.17341	9.17356	9.17356		92.4459	2.17835e-05	1.06686	1.06688
92.8183	3.97498	3.97502	3.97502		92.5	9.17341	9.17355	9.17355		92.5	2.06831e-05	1.03262	1.03264
92.8664	3.97498	3.97501	3.97501		92.5541	9.17341	9.17354	9.17354		92.5541	1.96367e-05	0.99938	0.9994
92.9144	3.97498	3.97501	3.97501		92.6081	9.17341	9.17353	9.17353		92.6081	1.86416e-05	0.96711	0.96712
92.9625	3.97498	3.97501	3.97501		92.6622	9.17341	9.17352	9.17352		92.6622	1.76955e-05	0.93578	0.93579
93.0105	3.97498	3.97501	3.97501		92.7162	9.17341	9.17352	9.17352		92.7162	1.67959e-05	0.90537	0.90538
93.0586	3.97498	3.97501	3.97501		92.7703	9.17341	9.17351	9.17351		92.7703	1.59408e-05	0.87585	0.87587
93.1066	3.97498	3.975	3.975		92.8243	9.17341	9.1735	9.1735		92.8243	1.51279e-05	0.84722	0.84723
93.1547	3.97498	3.975	3.975		92.8784	9.17341	9.1735	9.1735		92.8784	1.43552e-05	0.81943	0.81944
93.2027	3.97498	3.975	3.975		92.9324	9.17341	9.17349	9.17349		92.9324	1.36209e-05	0.79247	0.79248
93.2507	3.97498	3.975	3.975		92.9865	9.17341	9.17349	9.17349		92.9865	1.2923e-05	0.76632	0.76633
93.2988	3.97498	3.975	3.975		93.0405	9.17341	9.17348	9.17348		93.0405	1.22598e-05	0.74095	0.74096
93.3469	3.97498	3.975	3.975		93.0946	9.17341	9.17348	9.17348		93.0946	1.16297e-05	0.71635	0.71636
93.3949	3.97498	3.97499	3.97499		93.1487	9.17341	9.17347	9.17347		93.1487	1.1031e-05	0.69249	0.6925
93.4429	3.97498	3.97499	3.97499		93.2027	9.17341	9.17347	9.17347		93.2027	1.04623e-05	0.66936	0.66937
93.491	3.97498	3.97499	3.97499		93.2568	9.17341	9.17346	9.17346		93.2568	9.92203e-06	0.64694	0.64695
93.539	3.97498	3.97499	3.97499		93.3108	9.17341	9.17346	9.17346		93.3108	9.40888e-06	0.62519	0.6252
93.5871	3.97498	3.97499	3.97499		93.3649	9.17341	9.17346	9.17346		93.3649	8.92151e-06	0.60412	0.60413
93.6351	3.97498	3.97499	3.97499		93.4189	9.17341	9.17345	9.17345		93.4189	8.45867e-06	0.5837	0.58371
93.6832	3.97498	3.97499	3.97499		93.473	9.17341	9.17345	9.17345		93.473	8.01916e-06	0.56391	0.56391
93.7312	3.97498	3.97499	3.97499		93.527	9.17341	9.17345	9.17345		93.527	7.60184e-06	0.54473	0.54474
93.7793	3.97498	3.97499	3.97499		93.5811	9.17341	9.17345	9.17345		93.5811	7.20564e-06	0.52615	0.52616
93.8273	3.97498	3.97499	3.97499		93.6351	9.17341	9.17344	9.17344		93.6351	6.8295e-06	0.50815	0.50816
93.8754	3.97498	3.97499	3.97499		93.6892	9.17341	9.17344	9.17344		93.6892	6.47245e-06	0.49071	0.49072
93.9234	3.97498	3.97498	3.97498		93.7432	9.17341	9.17344	9.17344		93.7432	6.13355e-06	0.47383	0.47383
93.9715	3.97498	3.97498	3.97498		93.7973	9.17341	9.17344	9.17344		93.7973	5.8119e-06	0.45748	0.45748
94.0195	3.97498	3.97498	3.97498		93.8513	9.17341	9.17344	9.17344		93.8513	5.50665e-06	0.44164	0.44165
94.0676	3.97498	3.97498	3.97498		93.9054	9.17341	9.17343	9.17343		93.9054	5.21699e-06	0.42631	0.42632
94.1156	3.97498	3.97498	3.97498		93.9595	9.17341	9.17343	9.17343		93.9595	4.94215e-06	0.41147	0.41147
94.1637	3.97498	3.97498	3.97498		94.0135	9.17341	9.17343	9.17343		94.0135	4.68139e-06	0.3971	0.39711
94.2117	3.97498	3.97498	3.97498		94.0676	9.17341	9.17343	9.17343		94.0676	4.43401e-06	0.3832	0.3832
94.2598	3.97498	3.97498	3.97498		94.1216	9.17341	9.17343	9.17343		94.1216	4.19935e-06	0.36974	0.36975
94.3078	3.97498	3.97498	3.97498		94.1757	9.17341	9.17343	9.17343		94.1757	3.97678e-06	0.35672	0.35672
94.3559	3.97498	3.97498	3.97498		94.2297	9.17341	9.17343	9.17343		94.2297	3.76568e-06	0.34412	0.34413
94.4039	3.97498	3.97498	3.97498		94.2838	9.17341	9.17343	9.17343		94.2838	3.56548e-06	0.33193	0.33194
94.4519	3.97498	3.97498	3.97498		94.3378	9.17341	9.17342	9.17342		94.3378	3.37564e-06	0.32014	0.32015
94.5	3.97498	3.97498	3.97498		94.3919	9.17341	9.17342	9.17342		94.3919	3.19564e-06	0.30874	0.30874
					94.4459	9.17341	9.17342	9.17342		94.4459	3.02498e-06	0.29771	0.29772
					94.5	9.17341	9.17342	9.17342		94.5	2.86319e-06	0.28705	0.28705

## Sheet: Fig. 2h
[WDR5]		s.d.		s.d.		s.d.
0	0	0	0	0	0	0
1	0.03563	0.00266	0.06923	0.00517	0.1369	0.01022
2	0.07536	0.01583	0.14642	0.03075	0.28376	0.06122
4	0.12854	0.04	0.24975	0.07773	0.4939	0.15371
6	0.21243	0.00761	0.41274	0.01479	0.81622	0.02924
8	0.27936	0.05414	0.54279	0.10519	1.07338	0.20801
10	0.38	0.069	0.74	0.1317	1.47865	0.23238
	--	--
	--	--
Fitting
0	0		0	0		0	0
0.01001	0.00137		0.01001	0.000690539		0.01001	0.000355362
0.02002	0.00273		0.02002	0.00138		0.02002	0.000710723
0.03003	0.0041		0.03003	0.00207		0.03003	0.00107
0.04004	0.00546		0.04004	0.00276		0.04004	0.00142
0.05005	0.00683		0.05005	0.00345		0.05005	0.00178
0.06006	0.0082		0.06006	0.00414		0.06006	0.00213
0.07007	0.00956		0.07007	0.00483		0.07007	0.00249
0.08008	0.01093		0.08008	0.00552		0.08008	0.00284
0.09009	0.0123		0.09009	0.00621		0.09009	0.0032
0.1001	0.01366		0.1001	0.00691		0.1001	0.00355
0.11011	0.01503		0.11011	0.0076		0.11011	0.00391
0.12012	0.01639		0.12012	0.00829		0.12012	0.00426
0.13013	0.01776		0.13013	0.00898		0.13013	0.00462
0.14014	0.01913		0.14014	0.00967		0.14014	0.00498
0.15015	0.02049		0.15015	0.01036		0.15015	0.00533
0.16016	0.02186		0.16016	0.01105		0.16016	0.00569
0.17017	0.02322		0.17017	0.01174		0.17017	0.00604
0.18018	0.02459		0.18018	0.01243		0.18018	0.0064
0.19019	0.02596		0.19019	0.01312		0.19019	0.00675
0.2002	0.02732		0.2002	0.01381		0.2002	0.00711
0.21021	0.02869		0.21021	0.0145		0.21021	0.00746
0.22022	0.03006		0.22022	0.01519		0.22022	0.00782
0.23023	0.03142		0.23023	0.01588		0.23023	0.00817
0.24024	0.03279		0.24024	0.01657		0.24024	0.00853
0.25025	0.03415		0.25025	0.01726		0.25025	0.00888
0.26026	0.03552		0.26026	0.01795		0.26026	0.00924
0.27027	0.03689		0.27027	0.01864		0.27027	0.00959
0.28028	0.03825		0.28028	0.01934		0.28028	0.00995
0.29029	0.03962		0.29029	0.02003		0.29029	0.01031
0.3003	0.04099		0.3003	0.02072		0.3003	0.01066
0.31031	0.04235		0.31031	0.02141		0.31031	0.01102
0.32032	0.04372		0.32032	0.0221		0.32032	0.01137
0.33033	0.04508		0.33033	0.02279		0.33033	0.01173
0.34034	0.04645		0.34034	0.02348		0.34034	0.01208
0.35035	0.04782		0.35035	0.02417		0.35035	0.01244
0.36036	0.04918		0.36036	0.02486		0.36036	0.01279
0.37037	0.05055		0.37037	0.02555		0.37037	0.01315
0.38038	0.05191		0.38038	0.02624		0.38038	0.0135
0.39039	0.05328		0.39039	0.02693		0.39039	0.01386
0.4004	0.05465		0.4004	0.02762		0.4004	0.01421
0.41041	0.05601		0.41041	0.02831		0.41041	0.01457
0.42042	0.05738		0.42042	0.029		0.42042	0.01493
0.43043	0.05875		0.43043	0.02969		0.43043	0.01528
0.44044	0.06011		0.44044	0.03038		0.44044	0.01564
0.45045	0.06148		0.45045	0.03107		0.45045	0.01599
0.46046	0.06284		0.46046	0.03176		0.46046	0.01635
0.47047	0.06421		0.47047	0.03246		0.47047	0.0167
0.48048	0.06558		0.48048	0.03315		0.48048	0.01706
0.49049	0.06694		0.49049	0.03384		0.49049	0.01741
0.5005	0.06831		0.5005	0.03453		0.5005	0.01777
0.51051	0.06967		0.51051	0.03522		0.51051	0.01812
0.52052	0.07104		0.52052	0.03591		0.52052	0.01848
0.53053	0.07241		0.53053	0.0366		0.53053	0.01883
0.54054	0.07377		0.54054	0.03729		0.54054	0.01919
0.55055	0.07514		0.55055	0.03798		0.55055	0.01954
0.56056	0.07651		0.56056	0.03867		0.56056	0.0199
0.57057	0.07787		0.57057	0.03936		0.57057	0.02026
0.58058	0.07924		0.58058	0.04005		0.58058	0.02061
0.59059	0.0806		0.59059	0.04074		0.59059	0.02097
0.6006	0.08197		0.6006	0.04143		0.6006	0.02132
0.61061	0.08334		0.61061	0.04212		0.61061	0.02168
0.62062	0.0847		0.62062	0.04281		0.62062	0.02203
0.63063	0.08607		0.63063	0.0435		0.63063	0.02239
0.64064	0.08743		0.64064	0.04419		0.64064	0.02274
0.65065	0.0888		0.65065	0.04489		0.65065	0.0231
0.66066	0.09017		0.66066	0.04558		0.66066	0.02345
0.67067	0.09153		0.67067	0.04627		0.67067	0.02381
0.68068	0.0929		0.68068	0.04696		0.68068	0.02416
0.69069	0.09427		0.69069	0.04765		0.69069	0.02452
0.7007	0.09563		0.7007	0.04834		0.7007	0.02488
0.71071	0.097		0.71071	0.04903		0.71071	0.02523
0.72072	0.09836		0.72072	0.04972		0.72072	0.02559
0.73073	0.09973		0.73073	0.05041		0.73073	0.02594
0.74074	0.1011		0.74074	0.0511		0.74074	0.0263
0.75075	0.10246		0.75075	0.05179		0.75075	0.02665
0.76076	0.10383		0.76076	0.05248		0.76076	0.02701
0.77077	0.10519		0.77077	0.05317		0.77077	0.02736
0.78078	0.10656		0.78078	0.05386		0.78078	0.02772
0.79079	0.10793		0.79079	0.05455		0.79079	0.02807
0.8008	0.10929		0.8008	0.05524		0.8008	0.02843
0.81081	0.11066		0.81081	0.05593		0.81081	0.02878
0.82082	0.11203		0.82082	0.05662		0.82082	0.02914
0.83083	0.11339		0.83083	0.05731		0.83083	0.0295
0.84084	0.11476		0.84084	0.05801		0.84084	0.02985
0.85085	0.11612		0.85085	0.0587		0.85085	0.03021
0.86086	0.11749		0.86086	0.05939		0.86086	0.03056
0.87087	0.11886		0.87087	0.06008		0.87087	0.03092
0.88088	0.12022		0.88088	0.06077		0.88088	0.03127
0.89089	0.12159		0.89089	0.06146		0.89089	0.03163
0.9009	0.12296		0.9009	0.06215		0.9009	0.03198
0.91091	0.12432		0.91091	0.06284		0.91091	0.03234
0.92092	0.12569		0.92092	0.06353		0.92092	0.03269
0.93093	0.12705		0.93093	0.06422		0.93093	0.03305
0.94094	0.12842		0.94094	0.06491		0.94094	0.0334
0.95095	0.12979		0.95095	0.0656		0.95095	0.03376
0.96096	0.13115		0.96096	0.06629		0.96096	0.03411
0.97097	0.13252		0.97097	0.06698		0.97097	0.03447
0.98098	0.13388		0.98098	0.06767		0.98098	0.03483
0.99099	0.13525		0.99099	0.06836		0.99099	0.03518
1.001	0.13662		1.001	0.06905		1.001	0.03554
1.01101	0.13798		1.01101	0.06974		1.01101	0.03589
1.02102	0.13935		1.02102	0.07044		1.02102	0.03625
1.03103	0.14072		1.03103	0.07113		1.03103	0.0366
1.04104	0.14208		1.04104	0.07182		1.04104	0.03696
1.05105	0.14345		1.05105	0.07251		1.05105	0.03731
1.06106	0.14481		1.06106	0.0732		1.06106	0.03767
1.07107	0.14618		1.07107	0.07389		1.07107	0.03802
1.08108	0.14755		1.08108	0.07458		1.08108	0.03838
1.09109	0.14891		1.09109	0.07527		1.09109	0.03873
1.1011	0.15028		1.1011	0.07596		1.1011	0.03909
1.11111	0.15164		1.11111	0.07665		1.11111	0.03945
1.12112	0.15301		1.12112	0.07734		1.12112	0.0398
1.13113	0.15438		1.13113	0.07803		1.13113	0.04016
1.14114	0.15574		1.14114	0.07872		1.14114	0.04051
1.15115	0.15711		1.15115	0.07941		1.15115	0.04087
1.16116	0.15848		1.16116	0.0801		1.16116	0.04122
1.17117	0.15984		1.17117	0.08079		1.17117	0.04158
1.18118	0.16121		1.18118	0.08148		1.18118	0.04193
1.19119	0.16257		1.19119	0.08217		1.19119	0.04229
1.2012	0.16394		1.2012	0.08286		1.2012	0.04264
1.21121	0.16531		1.21121	0.08356		1.21121	0.043
1.22122	0.16667		1.22122	0.08425		1.22122	0.04335
1.23123	0.16804		1.23123	0.08494		1.23123	0.04371
1.24124	0.1694		1.24124	0.08563		1.24124	0.04406
1.25125	0.17077		1.25125	0.08632		1.25125	0.04442
1.26126	0.17214		1.26126	0.08701		1.26126	0.04478
1.27127	0.1735		1.27127	0.0877		1.27127	0.04513
1.28128	0.17487		1.28128	0.08839		1.28128	0.04549
1.29129	0.17624		1.29129	0.08908		1.29129	0.04584
1.3013	0.1776		1.3013	0.08977		1.3013	0.0462
1.31131	0.17897		1.31131	0.09046		1.31131	0.04655
1.32132	0.18033		1.32132	0.09115		1.32132	0.04691
1.33133	0.1817		1.33133	0.09184		1.33133	0.04726
1.34134	0.18307		1.34134	0.09253		1.34134	0.04762
1.35135	0.18443		1.35135	0.09322		1.35135	0.04797
1.36136	0.1858		1.36136	0.09391		1.36136	0.04833
1.37137	0.18716		1.37137	0.0946		1.37137	0.04868
1.38138	0.18853		1.38138	0.09529		1.38138	0.04904
1.39139	0.1899		1.39139	0.09598		1.39139	0.0494
1.4014	0.19126		1.4014	0.09668		1.4014	0.04975
1.41141	0.19263		1.41141	0.09737		1.41141	0.05011
1.42142	0.194		1.42142	0.09806		1.42142	0.05046
1.43143	0.19536		1.43143	0.09875		1.43143	0.05082
1.44144	0.19673		1.44144	0.09944		1.44144	0.05117
1.45145	0.19809		1.45145	0.10013		1.45145	0.05153
1.46146	0.19946		1.46146	0.10082		1.46146	0.05188
1.47147	0.20083		1.47147	0.10151		1.47147	0.05224
1.48148	0.20219		1.48148	0.1022		1.48148	0.05259
1.49149	0.20356		1.49149	0.10289		1.49149	0.05295
1.5015	0.20493		1.5015	0.10358		1.5015	0.0533
1.51151	0.20629		1.51151	0.10427		1.51151	0.05366
1.52152	0.20766		1.52152	0.10496		1.52152	0.05401
1.53153	0.20902		1.53153	0.10565		1.53153	0.05437
1.54154	0.21039		1.54154	0.10634		1.54154	0.05473
1.55155	0.21176		1.55155	0.10703		1.55155	0.05508
1.56156	0.21312		1.56156	0.10772		1.56156	0.05544
1.57157	0.21449		1.57157	0.10841		1.57157	0.05579
1.58158	0.21585		1.58158	0.10911		1.58158	0.05615
1.59159	0.21722		1.59159	0.1098		1.59159	0.0565
1.6016	0.21859		1.6016	0.11049		1.6016	0.05686
1.61161	0.21995		1.61161	0.11118		1.61161	0.05721
1.62162	0.22132		1.62162	0.11187		1.62162	0.05757
1.63163	0.22269		1.63163	0.11256		1.63163	0.05792
1.64164	0.22405		1.64164	0.11325		1.64164	0.05828
1.65165	0.22542		1.65165	0.11394		1.65165	0.05863
1.66166	0.22678		1.66166	0.11463		1.66166	0.05899
1.67167	0.22815		1.67167	0.11532		1.67167	0.05935
1.68168	0.22952		1.68168	0.11601		1.68168	0.0597
1.69169	0.23088		1.69169	0.1167		1.69169	0.06006
1.7017	0.23225		1.7017	0.11739		1.7017	0.06041
1.71171	0.23361		1.71171	0.11808		1.71171	0.06077
1.72172	0.23498		1.72172	0.11877		1.72172	0.06112
1.73173	0.23635		1.73173	0.11946		1.73173	0.06148
1.74174	0.23771		1.74174	0.12015		1.74174	0.06183
1.75175	0.23908		1.75175	0.12084		1.75175	0.06219
1.76176	0.24045		1.76176	0.12153		1.76176	0.06254
1.77177	0.24181		1.77177	0.12223		1.77177	0.0629
1.78178	0.24318		1.78178	0.12292		1.78178	0.06325
1.79179	0.24454		1.79179	0.12361		1.79179	0.06361
1.8018	0.24591		1.8018	0.1243		1.8018	0.06397
1.81181	0.24728		1.81181	0.12499		1.81181	0.06432
1.82182	0.24864		1.82182	0.12568		1.82182	0.06468
1.83183	0.25001		1.83183	0.12637		1.83183	0.06503
1.84184	0.25137		1.84184	0.12706		1.84184	0.06539
1.85185	0.25274		1.85185	0.12775		1.85185	0.06574
1.86186	0.25411		1.86186	0.12844		1.86186	0.0661
1.87187	0.25547		1.87187	0.12913		1.87187	0.06645
1.88188	0.25684		1.88188	0.12982		1.88188	0.06681
1.89189	0.25821		1.89189	0.13051		1.89189	0.06716
1.9019	0.25957		1.9019	0.1312		1.9019	0.06752
1.91191	0.26094		1.91191	0.13189		1.91191	0.06787
1.92192	0.2623		1.92192	0.13258		1.92192	0.06823
1.93193	0.26367		1.93193	0.13327		1.93193	0.06858
1.94194	0.26504		1.94194	0.13396		1.94194	0.06894
1.95195	0.2664		1.95195	0.13466		1.95195	0.0693
1.96196	0.26777		1.96196	0.13535		1.96196	0.06965
1.97197	0.26913		1.97197	0.13604		1.97197	0.07001
1.98198	0.2705		1.98198	0.13673		1.98198	0.07036
1.99199	0.27187		1.99199	0.13742		1.99199	0.07072
2.002	0.27323		2.002	0.13811		2.002	0.07107
2.01201	0.2746		2.01201	0.1388		2.01201	0.07143
2.02202	0.27597		2.02202	0.13949		2.02202	0.07178
2.03203	0.27733		2.03203	0.14018		2.03203	0.07214
2.04204	0.2787		2.04204	0.14087		2.04204	0.07249
2.05205	0.28006		2.05205	0.14156		2.05205	0.07285
2.06206	0.28143		2.06206	0.14225		2.06206	0.0732
2.07207	0.2828		2.07207	0.14294		2.07207	0.07356
2.08208	0.28416		2.08208	0.14363		2.08208	0.07392
2.09209	0.28553		2.09209	0.14432		2.09209	0.07427
2.1021	0.2869		2.1021	0.14501		2.1021	0.07463
2.11211	0.28826		2.11211	0.1457		2.11211	0.07498
2.12212	0.28963		2.12212	0.14639		2.12212	0.07534
2.13213	0.29099		2.13213	0.14708		2.13213	0.07569
2.14214	0.29236		2.14214	0.14778		2.14214	0.07605
2.15215	0.29373		2.15215	0.14847		2.15215	0.0764
2.16216	0.29509		2.16216	0.14916		2.16216	0.07676
2.17217	0.29646		2.17217	0.14985		2.17217	0.07711
2.18218	0.29782		2.18218	0.15054		2.18218	0.07747
2.19219	0.29919		2.19219	0.15123		2.19219	0.07782
2.2022	0.30056		2.2022	0.15192		2.2022	0.07818
2.21221	0.30192		2.21221	0.15261		2.21221	0.07853
2.22222	0.30329		2.22222	0.1533		2.22222	0.07889
2.23223	0.30466		2.23223	0.15399		2.23223	0.07925
2.24224	0.30602		2.24224	0.15468		2.24224	0.0796
2.25225	0.30739		2.25225	0.15537		2.25225	0.07996
2.26226	0.30875		2.26226	0.15606		2.26226	0.08031
2.27227	0.31012		2.27227	0.15675		2.27227	0.08067
2.28228	0.31149		2.28228	0.15744		2.28228	0.08102
2.29229	0.31285		2.29229	0.15813		2.29229	0.08138
2.3023	0.31422		2.3023	0.15882		2.3023	0.08173
2.31231	0.31558		2.31231	0.15951		2.31231	0.08209
2.32232	0.31695		2.32232	0.16021		2.32232	0.08244
2.33233	0.31832		2.33233	0.1609		2.33233	0.0828
2.34234	0.31968		2.34234	0.16159		2.34234	0.08315
2.35235	0.32105		2.35235	0.16228		2.35235	0.08351
2.36236	0.32242		2.36236	0.16297		2.36236	0.08387
2.37237	0.32378		2.37237	0.16366		2.37237	0.08422
2.38238	0.32515		2.38238	0.16435		2.38238	0.08458
2.39239	0.32651		2.39239	0.16504		2.39239	0.08493
2.4024	0.32788		2.4024	0.16573		2.4024	0.08529
2.41241	0.32925		2.41241	0.16642		2.41241	0.08564
2.42242	0.33061		2.42242	0.16711		2.42242	0.086
2.43243	0.33198		2.43243	0.1678		2.43243	0.08635
2.44244	0.33334		2.44244	0.16849		2.44244	0.08671
2.45245	0.33471		2.45245	0.16918		2.45245	0.08706
2.46246	0.33608		2.46246	0.16987		2.46246	0.08742
2.47247	0.33744		2.47247	0.17056		2.47247	0.08777
2.48248	0.33881		2.48248	0.17125		2.48248	0.08813
2.49249	0.34018		2.49249	0.17194		2.49249	0.08849
2.5025	0.34154		2.5025	0.17263		2.5025	0.08884
2.51251	0.34291		2.51251	0.17333		2.51251	0.0892
2.52252	0.34427		2.52252	0.17402		2.52252	0.08955
2.53253	0.34564		2.53253	0.17471		2.53253	0.08991
2.54254	0.34701		2.54254	0.1754		2.54254	0.09026
2.55255	0.34837		2.55255	0.17609		2.55255	0.09062
2.56256	0.34974		2.56256	0.17678		2.56256	0.09097
2.57257	0.3511		2.57257	0.17747		2.57257	0.09133
2.58258	0.35247		2.58258	0.17816		2.58258	0.09168
2.59259	0.35384		2.59259	0.17885		2.59259	0.09204
2.6026	0.3552		2.6026	0.17954		2.6026	0.09239
2.61261	0.35657		2.61261	0.18023		2.61261	0.09275
2.62262	0.35794		2.62262	0.18092		2.62262	0.0931
2.63263	0.3593		2.63263	0.18161		2.63263	0.09346
2.64264	0.36067		2.64264	0.1823		2.64264	0.09382
2.65265	0.36203		2.65265	0.18299		2.65265	0.09417
2.66266	0.3634		2.66266	0.18368		2.66266	0.09453
2.67267	0.36477		2.67267	0.18437		2.67267	0.09488
2.68268	0.36613		2.68268	0.18506		2.68268	0.09524
2.69269	0.3675		2.69269	0.18576		2.69269	0.09559
2.7027	0.36887		2.7027	0.18645		2.7027	0.09595
2.71271	0.37023		2.71271	0.18714		2.71271	0.0963
2.72272	0.3716		2.72272	0.18783		2.72272	0.09666
2.73273	0.37296		2.73273	0.18852		2.73273	0.09701
2.74274	0.37433		2.74274	0.18921		2.74274	0.09737
2.75275	0.3757		2.75275	0.1899		2.75275	0.09772
2.76276	0.37706		2.76276	0.19059		2.76276	0.09808
2.77277	0.37843		2.77277	0.19128		2.77277	0.09844
2.78278	0.37979		2.78278	0.19197		2.78278	0.09879
2.79279	0.38116		2.79279	0.19266		2.79279	0.09915
2.8028	0.38253		2.8028	0.19335		2.8028	0.0995
2.81281	0.38389		2.81281	0.19404		2.81281	0.09986
2.82282	0.38526		2.82282	0.19473		2.82282	0.10021
2.83283	0.38663		2.83283	0.19542		2.83283	0.10057
2.84284	0.38799		2.84284	0.19611		2.84284	0.10092
2.85285	0.38936		2.85285	0.1968		2.85285	0.10128
2.86286	0.39072		2.86286	0.19749		2.86286	0.10163
2.87287	0.39209		2.87287	0.19818		2.87287	0.10199
2.88288	0.39346		2.88288	0.19888		2.88288	0.10234
2.89289	0.39482		2.89289	0.19957		2.89289	0.1027
2.9029	0.39619		2.9029	0.20026		2.9029	0.10305
2.91291	0.39755		2.91291	0.20095		2.91291	0.10341
2.92292	0.39892		2.92292	0.20164		2.92292	0.10377
2.93293	0.40029		2.93293	0.20233		2.93293	0.10412
2.94294	0.40165		2.94294	0.20302		2.94294	0.10448
2.95295	0.40302		2.95295	0.20371		2.95295	0.10483
2.96296	0.40439		2.96296	0.2044		2.96296	0.10519
2.97297	0.40575		2.97297	0.20509		2.97297	0.10554
2.98298	0.40712		2.98298	0.20578		2.98298	0.1059
2.99299	0.40848		2.99299	0.20647		2.99299	0.10625
3.003	0.40985		3.003	0.20716		3.003	0.10661
3.01301	0.41122		3.01301	0.20785		3.01301	0.10696
3.02302	0.41258		3.02302	0.20854		3.02302	0.10732
3.03303	0.41395		3.03303	0.20923		3.03303	0.10767
3.04304	0.41531		3.04304	0.20992		3.04304	0.10803
3.05305	0.41668		3.05305	0.21061		3.05305	0.10839
3.06306	0.41805		3.06306	0.21131		3.06306	0.10874
3.07307	0.41941		3.07307	0.212		3.07307	0.1091
3.08308	0.42078		3.08308	0.21269		3.08308	0.10945
3.09309	0.42215		3.09309	0.21338		3.09309	0.10981
3.1031	0.42351		3.1031	0.21407		3.1031	0.11016
3.11311	0.42488		3.11311	0.21476		3.11311	0.11052
3.12312	0.42624		3.12312	0.21545		3.12312	0.11087
3.13313	0.42761		3.13313	0.21614		3.13313	0.11123
3.14314	0.42898		3.14314	0.21683		3.14314	0.11158
3.15315	0.43034		3.15315	0.21752		3.15315	0.11194
3.16316	0.43171		3.16316	0.21821		3.16316	0.11229
3.17317	0.43307		3.17317	0.2189		3.17317	0.11265
3.18318	0.43444		3.18318	0.21959		3.18318	0.11301
3.19319	0.43581		3.19319	0.22028		3.19319	0.11336
3.2032	0.43717		3.2032	0.22097		3.2032	0.11372
3.21321	0.43854		3.21321	0.22166		3.21321	0.11407
3.22322	0.43991		3.22322	0.22235		3.22322	0.11443
3.23323	0.44127		3.23323	0.22304		3.23323	0.11478
3.24324	0.44264		3.24324	0.22373		3.24324	0.11514
3.25325	0.444		3.25325	0.22443		3.25325	0.11549
3.26326	0.44537		3.26326	0.22512		3.26326	0.11585
3.27327	0.44674		3.27327	0.22581		3.27327	0.1162
3.28328	0.4481		3.28328	0.2265		3.28328	0.11656
3.29329	0.44947		3.29329	0.22719		3.29329	0.11691
3.3033	0.45084		3.3033	0.22788		3.3033	0.11727
3.31331	0.4522		3.31331	0.22857		3.31331	0.11762
3.32332	0.45357		3.32332	0.22926		3.32332	0.11798
3.33333	0.45493		3.33333	0.22995		3.33333	0.11834
3.34334	0.4563		3.34334	0.23064		3.34334	0.11869
3.35335	0.45767		3.35335	0.23133		3.35335	0.11905
3.36336	0.45903		3.36336	0.23202		3.36336	0.1194
3.37337	0.4604		3.37337	0.23271		3.37337	0.11976
3.38338	0.46176		3.38338	0.2334		3.38338	0.12011
3.39339	0.46313		3.39339	0.23409		3.39339	0.12047
3.4034	0.4645		3.4034	0.23478		3.4034	0.12082
3.41341	0.46586		3.41341	0.23547		3.41341	0.12118
3.42342	0.46723		3.42342	0.23616		3.42342	0.12153
3.43343	0.4686		3.43343	0.23686		3.43343	0.12189
3.44344	0.46996		3.44344	0.23755		3.44344	0.12224
3.45345	0.47133		3.45345	0.23824		3.45345	0.1226
3.46346	0.47269		3.46346	0.23893		3.46346	0.12296
3.47347	0.47406		3.47347	0.23962		3.47347	0.12331
3.48348	0.47543		3.48348	0.24031		3.48348	0.12367
3.49349	0.47679		3.49349	0.241		3.49349	0.12402
3.5035	0.47816		3.5035	0.24169		3.5035	0.12438
3.51351	0.47952		3.51351	0.24238		3.51351	0.12473
3.52352	0.48089		3.52352	0.24307		3.52352	0.12509
3.53353	0.48226		3.53353	0.24376		3.53353	0.12544
3.54354	0.48362		3.54354	0.24445		3.54354	0.1258
3.55355	0.48499		3.55355	0.24514		3.55355	0.12615
3.56356	0.48636		3.56356	0.24583		3.56356	0.12651
3.57357	0.48772		3.57357	0.24652		3.57357	0.12686
3.58358	0.48909		3.58358	0.24721		3.58358	0.12722
3.59359	0.49045		3.59359	0.2479		3.59359	0.12757
3.6036	0.49182		3.6036	0.24859		3.6036	0.12793
3.61361	0.49319		3.61361	0.24928		3.61361	0.12829
3.62362	0.49455		3.62362	0.24998		3.62362	0.12864
3.63363	0.49592		3.63363	0.25067		3.63363	0.129
3.64364	0.49728		3.64364	0.25136		3.64364	0.12935
3.65365	0.49865		3.65365	0.25205		3.65365	0.12971
3.66366	0.50002		3.66366	0.25274		3.66366	0.13006
3.67367	0.50138		3.67367	0.25343		3.67367	0.13042
3.68368	0.50275		3.68368	0.25412		3.68368	0.13077
3.69369	0.50412		3.69369	0.25481		3.69369	0.13113
3.7037	0.50548		3.7037	0.2555		3.7037	0.13148
3.71371	0.50685		3.71371	0.25619		3.71371	0.13184
3.72372	0.50821		3.72372	0.25688		3.72372	0.13219
3.73373	0.50958		3.73373	0.25757		3.73373	0.13255
3.74374	0.51095		3.74374	0.25826		3.74374	0.13291
3.75375	0.51231		3.75375	0.25895		3.75375	0.13326
3.76376	0.51368		3.76376	0.25964		3.76376	0.13362
3.77377	0.51504		3.77377	0.26033		3.77377	0.13397
3.78378	0.51641		3.78378	0.26102		3.78378	0.13433
3.79379	0.51778		3.79379	0.26171		3.79379	0.13468
3.8038	0.51914		3.8038	0.2624		3.8038	0.13504
3.81381	0.52051		3.81381	0.2631		3.81381	0.13539
3.82382	0.52188		3.82382	0.26379		3.82382	0.13575
3.83383	0.52324		3.83383	0.26448		3.83383	0.1361
3.84384	0.52461		3.84384	0.26517		3.84384	0.13646
3.85385	0.52597		3.85385	0.26586		3.85385	0.13681
3.86386	0.52734		3.86386	0.26655		3.86386	0.13717
3.87387	0.52871		3.87387	0.26724		3.87387	0.13752
3.88388	0.53007		3.88388	0.26793		3.88388	0.13788
3.89389	0.53144		3.89389	0.26862		3.89389	0.13824
3.9039	0.53281		3.9039	0.26931		3.9039	0.13859
3.91391	0.53417		3.91391	0.27		3.91391	0.13895
3.92392	0.53554		3.92392	0.27069		3.92392	0.1393
3.93393	0.5369		3.93393	0.27138		3.93393	0.13966
3.94394	0.53827		3.94394	0.27207		3.94394	0.14001
3.95395	0.53964		3.95395	0.27276		3.95395	0.14037
3.96396	0.541		3.96396	0.27345		3.96396	0.14072
3.97397	0.54237		3.97397	0.27414		3.97397	0.14108
3.98398	0.54373		3.98398	0.27483		3.98398	0.14143
3.99399	0.5451		3.99399	0.27553		3.99399	0.14179
4.004	0.54647		4.004	0.27622		4.004	0.14214
4.01401	0.54783		4.01401	0.27691		4.01401	0.1425
4.02402	0.5492		4.02402	0.2776		4.02402	0.14286
4.03403	0.55057		4.03403	0.27829		4.03403	0.14321
4.04404	0.55193		4.04404	0.27898		4.04404	0.14357
4.05405	0.5533		4.05405	0.27967		4.05405	0.14392
4.06406	0.55466		4.06406	0.28036		4.06406	0.14428
4.07407	0.55603		4.07407	0.28105		4.07407	0.14463
4.08408	0.5574		4.08408	0.28174		4.08408	0.14499
4.09409	0.55876		4.09409	0.28243		4.09409	0.14534
4.1041	0.56013		4.1041	0.28312		4.1041	0.1457
4.11411	0.56149		4.11411	0.28381		4.11411	0.14605
4.12412	0.56286		4.12412	0.2845		4.12412	0.14641
4.13413	0.56423		4.13413	0.28519		4.13413	0.14676
4.14414	0.56559		4.14414	0.28588		4.14414	0.14712
4.15415	0.56696		4.15415	0.28657		4.15415	0.14748
4.16416	0.56833		4.16416	0.28726		4.16416	0.14783
4.17417	0.56969		4.17417	0.28795		4.17417	0.14819
4.18418	0.57106		4.18418	0.28865		4.18418	0.14854
4.19419	0.57242		4.19419	0.28934		4.19419	0.1489
4.2042	0.57379		4.2042	0.29003		4.2042	0.14925
4.21421	0.57516		4.21421	0.29072		4.21421	0.14961
4.22422	0.57652		4.22422	0.29141		4.22422	0.14996
4.23423	0.57789		4.23423	0.2921		4.23423	0.15032
4.24424	0.57925		4.24424	0.29279		4.24424	0.15067
4.25425	0.58062		4.25425	0.29348		4.25425	0.15103
4.26426	0.58199		4.26426	0.29417		4.26426	0.15138
4.27427	0.58335		4.27427	0.29486		4.27427	0.15174
4.28428	0.58472		4.28428	0.29555		4.28428	0.15209
4.29429	0.58609		4.29429	0.29624		4.29429	0.15245
4.3043	0.58745		4.3043	0.29693		4.3043	0.15281
4.31431	0.58882		4.31431	0.29762		4.31431	0.15316
4.32432	0.59018		4.32432	0.29831		4.32432	0.15352
4.33433	0.59155		4.33433	0.299		4.33433	0.15387
4.34434	0.59292		4.34434	0.29969		4.34434	0.15423
4.35435	0.59428		4.35435	0.30038		4.35435	0.15458
4.36436	0.59565		4.36436	0.30108		4.36436	0.15494
4.37437	0.59701		4.37437	0.30177		4.37437	0.15529
4.38438	0.59838		4.38438	0.30246		4.38438	0.15565
4.39439	0.59975		4.39439	0.30315		4.39439	0.156
4.4044	0.60111		4.4044	0.30384		4.4044	0.15636
4.41441	0.60248		4.41441	0.30453		4.41441	0.15671
4.42442	0.60385		4.42442	0.30522		4.42442	0.15707
4.43443	0.60521		4.43443	0.30591		4.43443	0.15743
4.44444	0.60658		4.44444	0.3066		4.44444	0.15778
4.45445	0.60794		4.45445	0.30729		4.45445	0.15814
4.46446	0.60931		4.46446	0.30798		4.46446	0.15849
4.47447	0.61068		4.47447	0.30867		4.47447	0.15885
4.48448	0.61204		4.48448	0.30936		4.48448	0.1592
4.49449	0.61341		4.49449	0.31005		4.49449	0.15956
4.5045	0.61478		4.5045	0.31074		4.5045	0.15991
4.51451	0.61614		4.51451	0.31143		4.51451	0.16027
4.52452	0.61751		4.52452	0.31212		4.52452	0.16062
4.53453	0.61887		4.53453	0.31281		4.53453	0.16098
4.54454	0.62024		4.54454	0.3135		4.54454	0.16133
4.55455	0.62161		4.55455	0.3142		4.55455	0.16169
4.56456	0.62297		4.56456	0.31489		4.56456	0.16204
4.57457	0.62434		4.57457	0.31558		4.57457	0.1624
4.58458	0.6257		4.58458	0.31627		4.58458	0.16276
4.59459	0.62707		4.59459	0.31696		4.59459	0.16311
4.6046	0.62844		4.6046	0.31765		4.6046	0.16347
4.61461	0.6298		4.61461	0.31834		4.61461	0.16382
4.62462	0.63117		4.62462	0.31903		4.62462	0.16418
4.63463	0.63254		4.63463	0.31972		4.63463	0.16453
4.64464	0.6339		4.64464	0.32041		4.64464	0.16489
4.65465	0.63527		4.65465	0.3211		4.65465	0.16524
4.66466	0.63663		4.66466	0.32179		4.66466	0.1656
4.67467	0.638		4.67467	0.32248		4.67467	0.16595
4.68468	0.63937		4.68468	0.32317		4.68468	0.16631
4.69469	0.64073		4.69469	0.32386		4.69469	0.16666
4.7047	0.6421		4.7047	0.32455		4.7047	0.16702
4.71471	0.64346		4.71471	0.32524		4.71471	0.16738
4.72472	0.64483		4.72472	0.32593		4.72472	0.16773
4.73473	0.6462		4.73473	0.32663		4.73473	0.16809
4.74474	0.64756		4.74474	0.32732		4.74474	0.16844
4.75475	0.64893		4.75475	0.32801		4.75475	0.1688
4.76476	0.6503		4.76476	0.3287		4.76476	0.16915
4.77477	0.65166		4.77477	0.32939		4.77477	0.16951
4.78478	0.65303		4.78478	0.33008		4.78478	0.16986
4.79479	0.65439		4.79479	0.33077		4.79479	0.17022
4.8048	0.65576		4.8048	0.33146		4.8048	0.17057
4.81481	0.65713		4.81481	0.33215		4.81481	0.17093
4.82482	0.65849		4.82482	0.33284		4.82482	0.17128
4.83483	0.65986		4.83483	0.33353		4.83483	0.17164
4.84484	0.66122		4.84484	0.33422		4.84484	0.172
4.85485	0.66259		4.85485	0.33491		4.85485	0.17235
4.86486	0.66396		4.86486	0.3356		4.86486	0.17271
4.87487	0.66532		4.87487	0.33629		4.87487	0.17306
4.88488	0.66669		4.88488	0.33698		4.88488	0.17342
4.89489	0.66806		4.89489	0.33767		4.89489	0.17377
4.9049	0.66942		4.9049	0.33836		4.9049	0.17413
4.91491	0.67079		4.91491	0.33905		4.91491	0.17448
4.92492	0.67215		4.92492	0.33975		4.92492	0.17484
4.93493	0.67352		4.93493	0.34044		4.93493	0.17519
4.94494	0.67489		4.94494	0.34113		4.94494	0.17555
4.95495	0.67625		4.95495	0.34182		4.95495	0.1759
4.96496	0.67762		4.96496	0.34251		4.96496	0.17626
4.97497	0.67899		4.97497	0.3432		4.97497	0.17661
4.98498	0.68035		4.98498	0.34389		4.98498	0.17697
4.99499	0.68172		4.99499	0.34458		4.99499	0.17733
5.00501	0.68308		5.00501	0.34527		5.00501	0.17768
5.01502	0.68445		5.01502	0.34596		5.01502	0.17804
5.02503	0.68582		5.02503	0.34665		5.02503	0.17839
5.03504	0.68718		5.03504	0.34734		5.03504	0.17875
5.04505	0.68855		5.04505	0.34803		5.04505	0.1791
5.05506	0.68991		5.05506	0.34872		5.05506	0.17946
5.06507	0.69128		5.06507	0.34941		5.06507	0.17981
5.07508	0.69265		5.07508	0.3501		5.07508	0.18017
5.08509	0.69401		5.08509	0.35079		5.08509	0.18052
5.0951	0.69538		5.0951	0.35148		5.0951	0.18088
5.10511	0.69675		5.10511	0.35218		5.10511	0.18123
5.11512	0.69811		5.11512	0.35287		5.11512	0.18159
5.12513	0.69948		5.12513	0.35356		5.12513	0.18195
5.13514	0.70084		5.13514	0.35425		5.13514	0.1823
5.14515	0.70221		5.14515	0.35494		5.14515	0.18266
5.15516	0.70358		5.15516	0.35563		5.15516	0.18301
5.16517	0.70494		5.16517	0.35632		5.16517	0.18337
5.17518	0.70631		5.17518	0.35701		5.17518	0.18372
5.18519	0.70767		5.18519	0.3577		5.18519	0.18408
5.1952	0.70904		5.1952	0.35839		5.1952	0.18443
5.20521	0.71041		5.20521	0.35908		5.20521	0.18479
5.21522	0.71177		5.21522	0.35977		5.21522	0.18514
5.22523	0.71314		5.22523	0.36046		5.22523	0.1855
5.23524	0.71451		5.23524	0.36115		5.23524	0.18585
5.24525	0.71587		5.24525	0.36184		5.24525	0.18621
5.25526	0.71724		5.25526	0.36253		5.25526	0.18656
5.26527	0.7186		5.26527	0.36322		5.26527	0.18692
5.27528	0.71997		5.27528	0.36391		5.27528	0.18728
5.28529	0.72134		5.28529	0.3646		5.28529	0.18763
5.2953	0.7227		5.2953	0.3653		5.2953	0.18799
5.30531	0.72407		5.30531	0.36599		5.30531	0.18834
5.31532	0.72543		5.31532	0.36668		5.31532	0.1887
5.32533	0.7268		5.32533	0.36737		5.32533	0.18905
5.33534	0.72817		5.33534	0.36806		5.33534	0.18941
5.34535	0.72953		5.34535	0.36875		5.34535	0.18976
5.35536	0.7309		5.35536	0.36944		5.35536	0.19012
5.36537	0.73227		5.36537	0.37013		5.36537	0.19047
5.37538	0.73363		5.37538	0.37082		5.37538	0.19083
5.38539	0.735		5.38539	0.37151		5.38539	0.19118
5.3954	0.73636		5.3954	0.3722		5.3954	0.19154
5.40541	0.73773		5.40541	0.37289		5.40541	0.1919
5.41542	0.7391		5.41542	0.37358		5.41542	0.19225
5.42543	0.74046		5.42543	0.37427		5.42543	0.19261
5.43544	0.74183		5.43544	0.37496		5.43544	0.19296
5.44545	0.74319		5.44545	0.37565		5.44545	0.19332
5.45546	0.74456		5.45546	0.37634		5.45546	0.19367
5.46547	0.74593		5.46547	0.37703		5.46547	0.19403
5.47548	0.74729		5.47548	0.37773		5.47548	0.19438
5.48549	0.74866		5.48549	0.37842		5.48549	0.19474
5.4955	0.75003		5.4955	0.37911		5.4955	0.19509
5.50551	0.75139		5.50551	0.3798		5.50551	0.19545
5.51552	0.75276		5.51552	0.38049		5.51552	0.1958
5.52553	0.75412		5.52553	0.38118		5.52553	0.19616
5.53554	0.75549		5.53554	0.38187		5.53554	0.19652
5.54555	0.75686		5.54555	0.38256		5.54555	0.19687
5.55556	0.75822		5.55556	0.38325		5.55556	0.19723
5.56557	0.75959		5.56557	0.38394		5.56557	0.19758
5.57558	0.76096		5.57558	0.38463		5.57558	0.19794
5.58559	0.76232		5.58559	0.38532		5.58559	0.19829
5.5956	0.76369		5.5956	0.38601		5.5956	0.19865
5.60561	0.76505		5.60561	0.3867		5.60561	0.199
5.61562	0.76642		5.61562	0.38739		5.61562	0.19936
5.62563	0.76779		5.62563	0.38808		5.62563	0.19971
5.63564	0.76915		5.63564	0.38877		5.63564	0.20007
5.64565	0.77052		5.64565	0.38946		5.64565	0.20042
5.65566	0.77188		5.65566	0.39015		5.65566	0.20078
5.66567	0.77325		5.66567	0.39085		5.66567	0.20113
5.67568	0.77462		5.67568	0.39154		5.67568	0.20149
5.68569	0.77598		5.68569	0.39223		5.68569	0.20185
5.6957	0.77735		5.6957	0.39292		5.6957	0.2022
5.70571	0.77872		5.70571	0.39361		5.70571	0.20256
5.71572	0.78008		5.71572	0.3943		5.71572	0.20291
5.72573	0.78145		5.72573	0.39499		5.72573	0.20327
5.73574	0.78281		5.73574	0.39568		5.73574	0.20362
5.74575	0.78418		5.74575	0.39637		5.74575	0.20398
5.75576	0.78555		5.75576	0.39706		5.75576	0.20433
5.76577	0.78691		5.76577	0.39775		5.76577	0.20469
5.77578	0.78828		5.77578	0.39844		5.77578	0.20504
5.78579	0.78964		5.78579	0.39913		5.78579	0.2054
5.7958	0.79101		5.7958	0.39982		5.7958	0.20575
5.80581	0.79238		5.80581	0.40051		5.80581	0.20611
5.81582	0.79374		5.81582	0.4012		5.81582	0.20647
5.82583	0.79511		5.82583	0.40189		5.82583	0.20682
5.83584	0.79648		5.83584	0.40258		5.83584	0.20718
5.84585	0.79784		5.84585	0.40328		5.84585	0.20753
5.85586	0.79921		5.85586	0.40397		5.85586	0.20789
5.86587	0.80057		5.86587	0.40466		5.86587	0.20824
5.87588	0.80194		5.87588	0.40535		5.87588	0.2086
5.88589	0.80331		5.88589	0.40604		5.88589	0.20895
5.8959	0.80467		5.8959	0.40673		5.8959	0.20931
5.90591	0.80604		5.90591	0.40742		5.90591	0.20966
5.91592	0.8074		5.91592	0.40811		5.91592	0.21002
5.92593	0.80877		5.92593	0.4088		5.92593	0.21037
5.93594	0.81014		5.93594	0.40949		5.93594	0.21073
5.94595	0.8115		5.94595	0.41018		5.94595	0.21108
5.95596	0.81287		5.95596	0.41087		5.95596	0.21144
5.96597	0.81424		5.96597	0.41156		5.96597	0.2118
5.97598	0.8156		5.97598	0.41225		5.97598	0.21215
5.98599	0.81697		5.98599	0.41294		5.98599	0.21251
5.996	0.81833		5.996	0.41363		5.996	0.21286
6.00601	0.8197		6.00601	0.41432		6.00601	0.21322
6.01602	0.82107		6.01602	0.41501		6.01602	0.21357
6.02603	0.82243		6.02603	0.4157		6.02603	0.21393
6.03604	0.8238		6.03604	0.4164		6.03604	0.21428
6.04605	0.82516		6.04605	0.41709		6.04605	0.21464
6.05606	0.82653		6.05606	0.41778		6.05606	0.21499
6.06607	0.8279		6.06607	0.41847		6.06607	0.21535
6.07608	0.82926		6.07608	0.41916		6.07608	0.2157
6.08609	0.83063		6.08609	0.41985		6.08609	0.21606
6.0961	0.832		6.0961	0.42054		6.0961	0.21642
6.10611	0.83336		6.10611	0.42123		6.10611	0.21677
6.11612	0.83473		6.11612	0.42192		6.11612	0.21713
6.12613	0.83609		6.12613	0.42261		6.12613	0.21748
6.13614	0.83746		6.13614	0.4233		6.13614	0.21784
6.14615	0.83883		6.14615	0.42399		6.14615	0.21819
6.15616	0.84019		6.15616	0.42468		6.15616	0.21855
6.16617	0.84156		6.16617	0.42537		6.16617	0.2189
6.17618	0.84293		6.17618	0.42606		6.17618	0.21926
6.18619	0.84429		6.18619	0.42675		6.18619	0.21961
6.1962	0.84566		6.1962	0.42744		6.1962	0.21997
6.20621	0.84702		6.20621	0.42813		6.20621	0.22032
6.21622	0.84839		6.21622	0.42882		6.21622	0.22068
6.22623	0.84976		6.22623	0.42952		6.22623	0.22103
6.23624	0.85112		6.23624	0.43021		6.23624	0.22139
6.24625	0.85249		6.24625	0.4309		6.24625	0.22175
6.25626	0.85385		6.25626	0.43159		6.25626	0.2221
6.26627	0.85522		6.26627	0.43228		6.26627	0.22246
6.27628	0.85659		6.27628	0.43297		6.27628	0.22281
6.28629	0.85795		6.28629	0.43366		6.28629	0.22317
6.2963	0.85932		6.2963	0.43435		6.2963	0.22352
6.30631	0.86069		6.30631	0.43504		6.30631	0.22388
6.31632	0.86205		6.31632	0.43573		6.31632	0.22423
6.32633	0.86342		6.32633	0.43642		6.32633	0.22459
6.33634	0.86478		6.33634	0.43711		6.33634	0.22494
6.34635	0.86615		6.34635	0.4378		6.34635	0.2253
6.35636	0.86752		6.35636	0.43849		6.35636	0.22565
6.36637	0.86888		6.36637	0.43918		6.36637	0.22601
6.37638	0.87025		6.37638	0.43987		6.37638	0.22637
6.38639	0.87161		6.38639	0.44056		6.38639	0.22672
6.3964	0.87298		6.3964	0.44125		6.3964	0.22708
6.40641	0.87435		6.40641	0.44195		6.40641	0.22743
6.41642	0.87571		6.41642	0.44264		6.41642	0.22779
6.42643	0.87708		6.42643	0.44333		6.42643	0.22814
6.43644	0.87845		6.43644	0.44402		6.43644	0.2285
6.44645	0.87981		6.44645	0.44471		6.44645	0.22885
6.45646	0.88118		6.45646	0.4454		6.45646	0.22921
6.46647	0.88254		6.46647	0.44609		6.46647	0.22956
6.47648	0.88391		6.47648	0.44678		6.47648	0.22992
6.48649	0.88528		6.48649	0.44747		6.48649	0.23027
6.4965	0.88664		6.4965	0.44816		6.4965	0.23063
6.50651	0.88801		6.50651	0.44885		6.50651	0.23099
6.51652	0.88937		6.51652	0.44954		6.51652	0.23134
6.52653	0.89074		6.52653	0.45023		6.52653	0.2317
6.53654	0.89211		6.53654	0.45092		6.53654	0.23205
6.54655	0.89347		6.54655	0.45161		6.54655	0.23241
6.55656	0.89484		6.55656	0.4523		6.55656	0.23276
6.56657	0.89621		6.56657	0.45299		6.56657	0.23312
6.57658	0.89757		6.57658	0.45368		6.57658	0.23347
6.58659	0.89894		6.58659	0.45437		6.58659	0.23383
6.5966	0.9003		6.5966	0.45507		6.5966	0.23418
6.60661	0.90167		6.60661	0.45576		6.60661	0.23454
6.61662	0.90304		6.61662	0.45645		6.61662	0.23489
6.62663	0.9044		6.62663	0.45714		6.62663	0.23525
6.63664	0.90577		6.63664	0.45783		6.63664	0.2356
6.64665	0.90713		6.64665	0.45852		6.64665	0.23596
6.65666	0.9085		6.65666	0.45921		6.65666	0.23632
6.66667	0.90987		6.66667	0.4599		6.66667	0.23667
6.67668	0.91123		6.67668	0.46059		6.67668	0.23703
6.68669	0.9126		6.68669	0.46128		6.68669	0.23738
6.6967	0.91397		6.6967	0.46197		6.6967	0.23774
6.70671	0.91533		6.70671	0.46266		6.70671	0.23809
6.71672	0.9167		6.71672	0.46335		6.71672	0.23845
6.72673	0.91806		6.72673	0.46404		6.72673	0.2388
6.73674	0.91943		6.73674	0.46473		6.73674	0.23916
6.74675	0.9208		6.74675	0.46542		6.74675	0.23951
6.75676	0.92216		6.75676	0.46611		6.75676	0.23987
6.76677	0.92353		6.76677	0.4668		6.76677	0.24022
6.77678	0.9249		6.77678	0.4675		6.77678	0.24058
6.78679	0.92626		6.78679	0.46819		6.78679	0.24094
6.7968	0.92763		6.7968	0.46888		6.7968	0.24129
6.80681	0.92899		6.80681	0.46957		6.80681	0.24165
6.81682	0.93036		6.81682	0.47026		6.81682	0.242
6.82683	0.93173		6.82683	0.47095		6.82683	0.24236
6.83684	0.93309		6.83684	0.47164		6.83684	0.24271
6.84685	0.93446		6.84685	0.47233		6.84685	0.24307
6.85686	0.93582		6.85686	0.47302		6.85686	0.24342
6.86687	0.93719		6.86687	0.47371		6.86687	0.24378
6.87688	0.93856		6.87688	0.4744		6.87688	0.24413
6.88689	0.93992		6.88689	0.47509		6.88689	0.24449
6.8969	0.94129		6.8969	0.47578		6.8969	0.24484
6.90691	0.94266		6.90691	0.47647		6.90691	0.2452
6.91692	0.94402		6.91692	0.47716		6.91692	0.24555
6.92693	0.94539		6.92693	0.47785		6.92693	0.24591
6.93694	0.94675		6.93694	0.47854		6.93694	0.24627
6.94695	0.94812		6.94695	0.47923		6.94695	0.24662
6.95696	0.94949		6.95696	0.47992		6.95696	0.24698
6.96697	0.95085		6.96697	0.48062		6.96697	0.24733
6.97698	0.95222		6.97698	0.48131		6.97698	0.24769
6.98699	0.95358		6.98699	0.482		6.98699	0.24804
6.997	0.95495		6.997	0.48269		6.997	0.2484
7.00701	0.95632		7.00701	0.48338		7.00701	0.24875
7.01702	0.95768		7.01702	0.48407		7.01702	0.24911
7.02703	0.95905		7.02703	0.48476		7.02703	0.24946
7.03704	0.96042		7.03704	0.48545		7.03704	0.24982
7.04705	0.96178		7.04705	0.48614		7.04705	0.25017
7.05706	0.96315		7.05706	0.48683		7.05706	0.25053
7.06707	0.96451		7.06707	0.48752		7.06707	0.25089
7.07708	0.96588		7.07708	0.48821		7.07708	0.25124
7.08709	0.96725		7.08709	0.4889		7.08709	0.2516
7.0971	0.96861		7.0971	0.48959		7.0971	0.25195
7.10711	0.96998		7.10711	0.49028		7.10711	0.25231
7.11712	0.97134		7.11712	0.49097		7.11712	0.25266
7.12713	0.97271		7.12713	0.49166		7.12713	0.25302
7.13714	0.97408		7.13714	0.49235		7.13714	0.25337
7.14715	0.97544		7.14715	0.49305		7.14715	0.25373
7.15716	0.97681		7.15716	0.49374		7.15716	0.25408
7.16717	0.97818		7.16717	0.49443		7.16717	0.25444
7.17718	0.97954		7.17718	0.49512		7.17718	0.25479
7.18719	0.98091		7.18719	0.49581		7.18719	0.25515
7.1972	0.98227		7.1972	0.4965		7.1972	0.25551
7.20721	0.98364		7.20721	0.49719		7.20721	0.25586
7.21722	0.98501		7.21722	0.49788		7.21722	0.25622
7.22723	0.98637		7.22723	0.49857		7.22723	0.25657
7.23724	0.98774		7.23724	0.49926		7.23724	0.25693
7.24725	0.9891		7.24725	0.49995		7.24725	0.25728
7.25726	0.99047		7.25726	0.50064		7.25726	0.25764
7.26727	0.99184		7.26727	0.50133		7.26727	0.25799
7.27728	0.9932		7.27728	0.50202		7.27728	0.25835
7.28729	0.99457		7.28729	0.50271		7.28729	0.2587
7.2973	0.99594		7.2973	0.5034		7.2973	0.25906
7.30731	0.9973		7.30731	0.50409		7.30731	0.25941
7.31732	0.99867		7.31732	0.50478		7.31732	0.25977
7.32733	1.00003		7.32733	0.50547		7.32733	0.26012
7.33734	1.0014		7.33734	0.50617		7.33734	0.26048
7.34735	1.00277		7.34735	0.50686		7.34735	0.26084
7.35736	1.00413		7.35736	0.50755		7.35736	0.26119
7.36737	1.0055		7.36737	0.50824		7.36737	0.26155
7.37738	1.00687		7.37738	0.50893		7.37738	0.2619
7.38739	1.00823		7.38739	0.50962		7.38739	0.26226
7.3974	1.0096		7.3974	0.51031		7.3974	0.26261
7.40741	1.01096		7.40741	0.511		7.40741	0.26297
7.41742	1.01233		7.41742	0.51169		7.41742	0.26332
7.42743	1.0137		7.42743	0.51238		7.42743	0.26368
7.43744	1.01506		7.43744	0.51307		7.43744	0.26403
7.44745	1.01643		7.44745	0.51376		7.44745	0.26439
7.45746	1.01779		7.45746	0.51445		7.45746	0.26474
7.46747	1.01916		7.46747	0.51514		7.46747	0.2651
7.47748	1.02053		7.47748	0.51583		7.47748	0.26546
7.48749	1.02189		7.48749	0.51652		7.48749	0.26581
7.4975	1.02326		7.4975	0.51721		7.4975	0.26617
7.50751	1.02463		7.50751	0.5179		7.50751	0.26652
7.51752	1.02599		7.51752	0.5186		7.51752	0.26688
7.52753	1.02736		7.52753	0.51929		7.52753	0.26723
7.53754	1.02872		7.53754	0.51998		7.53754	0.26759
7.54755	1.03009		7.54755	0.52067		7.54755	0.26794
7.55756	1.03146		7.55756	0.52136		7.55756	0.2683
7.56757	1.03282		7.56757	0.52205		7.56757	0.26865
7.57758	1.03419		7.57758	0.52274		7.57758	0.26901
7.58759	1.03555		7.58759	0.52343		7.58759	0.26936
7.5976	1.03692		7.5976	0.52412		7.5976	0.26972
7.60761	1.03829		7.60761	0.52481		7.60761	0.27007
7.61762	1.03965		7.61762	0.5255		7.61762	0.27043
7.62763	1.04102		7.62763	0.52619		7.62763	0.27079
7.63764	1.04239		7.63764	0.52688		7.63764	0.27114
7.64765	1.04375		7.64765	0.52757		7.64765	0.2715
7.65766	1.04512		7.65766	0.52826		7.65766	0.27185
7.66767	1.04648		7.66767	0.52895		7.66767	0.27221
7.67768	1.04785		7.67768	0.52964		7.67768	0.27256
7.68769	1.04922		7.68769	0.53033		7.68769	0.27292
7.6977	1.05058		7.6977	0.53102		7.6977	0.27327
7.70771	1.05195		7.70771	0.53172		7.70771	0.27363
7.71772	1.05331		7.71772	0.53241		7.71772	0.27398
7.72773	1.05468		7.72773	0.5331		7.72773	0.27434
7.73774	1.05605		7.73774	0.53379		7.73774	0.27469
7.74775	1.05741		7.74775	0.53448		7.74775	0.27505
7.75776	1.05878		7.75776	0.53517		7.75776	0.27541
7.76777	1.06015		7.76777	0.53586		7.76777	0.27576
7.77778	1.06151		7.77778	0.53655		7.77778	0.27612
7.78779	1.06288		7.78779	0.53724		7.78779	0.27647
7.7978	1.06424		7.7978	0.53793		7.7978	0.27683
7.80781	1.06561		7.80781	0.53862		7.80781	0.27718
7.81782	1.06698		7.81782	0.53931		7.81782	0.27754
7.82783	1.06834		7.82783	0.54		7.82783	0.27789
7.83784	1.06971		7.83784	0.54069		7.83784	0.27825
7.84785	1.07107		7.84785	0.54138		7.84785	0.2786
7.85786	1.07244		7.85786	0.54207		7.85786	0.27896
7.86787	1.07381		7.86787	0.54276		7.86787	0.27931
7.87788	1.07517		7.87788	0.54345		7.87788	0.27967
7.88789	1.07654		7.88789	0.54415		7.88789	0.28003
7.8979	1.07791		7.8979	0.54484		7.8979	0.28038
7.90791	1.07927		7.90791	0.54553		7.90791	0.28074
7.91792	1.08064		7.91792	0.54622		7.91792	0.28109
7.92793	1.082		7.92793	0.54691		7.92793	0.28145
7.93794	1.08337		7.93794	0.5476		7.93794	0.2818
7.94795	1.08474		7.94795	0.54829		7.94795	0.28216
7.95796	1.0861		7.95796	0.54898		7.95796	0.28251
7.96797	1.08747		7.96797	0.54967		7.96797	0.28287
7.97798	1.08884		7.97798	0.55036		7.97798	0.28322
7.98799	1.0902		7.98799	0.55105		7.98799	0.28358
7.998	1.09157		7.998	0.55174		7.998	0.28393
8.00801	1.09293		8.00801	0.55243		8.00801	0.28429
8.01802	1.0943		8.01802	0.55312		8.01802	0.28464
8.02803	1.09567		8.02803	0.55381		8.02803	0.285
8.03804	1.09703		8.03804	0.5545		8.03804	0.28536
8.04805	1.0984		8.04805	0.55519		8.04805	0.28571
8.05806	1.09976		8.05806	0.55588		8.05806	0.28607
8.06807	1.10113		8.06807	0.55657		8.06807	0.28642
8.07808	1.1025		8.07808	0.55727		8.07808	0.28678
8.08809	1.10386		8.08809	0.55796		8.08809	0.28713
8.0981	1.10523		8.0981	0.55865		8.0981	0.28749
8.10811	1.1066		8.10811	0.55934		8.10811	0.28784
8.11812	1.10796		8.11812	0.56003		8.11812	0.2882
8.12813	1.10933		8.12813	0.56072		8.12813	0.28855
8.13814	1.11069		8.13814	0.56141		8.13814	0.28891
8.14815	1.11206		8.14815	0.5621		8.14815	0.28926
8.15816	1.11343		8.15816	0.56279		8.15816	0.28962
8.16817	1.11479		8.16817	0.56348		8.16817	0.28998
8.17818	1.11616		8.17818	0.56417		8.17818	0.29033
8.18819	1.11752		8.18819	0.56486		8.18819	0.29069
8.1982	1.11889		8.1982	0.56555		8.1982	0.29104
8.20821	1.12026		8.20821	0.56624		8.20821	0.2914
8.21822	1.12162		8.21822	0.56693		8.21822	0.29175
8.22823	1.12299		8.22823	0.56762		8.22823	0.29211
8.23824	1.12436		8.23824	0.56831		8.23824	0.29246
8.24825	1.12572		8.24825	0.569		8.24825	0.29282
8.25826	1.12709		8.25826	0.5697		8.25826	0.29317
8.26827	1.12845		8.26827	0.57039		8.26827	0.29353
8.27828	1.12982		8.27828	0.57108		8.27828	0.29388
8.28829	1.13119		8.28829	0.57177		8.28829	0.29424
8.2983	1.13255		8.2983	0.57246		8.2983	0.29459
8.30831	1.13392		8.30831	0.57315		8.30831	0.29495
8.31832	1.13528		8.31832	0.57384		8.31832	0.29531
8.32833	1.13665		8.32833	0.57453		8.32833	0.29566
8.33834	1.13802		8.33834	0.57522		8.33834	0.29602
8.34835	1.13938		8.34835	0.57591		8.34835	0.29637
8.35836	1.14075		8.35836	0.5766		8.35836	0.29673
8.36837	1.14212		8.36837	0.57729		8.36837	0.29708
8.37838	1.14348		8.37838	0.57798		8.37838	0.29744
8.38839	1.14485		8.38839	0.57867		8.38839	0.29779
8.3984	1.14621		8.3984	0.57936		8.3984	0.29815
8.40841	1.14758		8.40841	0.58005		8.40841	0.2985
8.41842	1.14895		8.41842	0.58074		8.41842	0.29886
8.42843	1.15031		8.42843	0.58143		8.42843	0.29921
8.43844	1.15168		8.43844	0.58212		8.43844	0.29957
8.44845	1.15304		8.44845	0.58282		8.44845	0.29993
8.45846	1.15441		8.45846	0.58351		8.45846	0.30028
8.46847	1.15578		8.46847	0.5842		8.46847	0.30064
8.47848	1.15714		8.47848	0.58489		8.47848	0.30099
8.48849	1.15851		8.48849	0.58558		8.48849	0.30135
8.4985	1.15988		8.4985	0.58627		8.4985	0.3017
8.50851	1.16124		8.50851	0.58696		8.50851	0.30206
8.51852	1.16261		8.51852	0.58765		8.51852	0.30241
8.52853	1.16397		8.52853	0.58834		8.52853	0.30277
8.53854	1.16534		8.53854	0.58903		8.53854	0.30312
8.54855	1.16671		8.54855	0.58972		8.54855	0.30348
8.55856	1.16807		8.55856	0.59041		8.55856	0.30383
8.56857	1.16944		8.56857	0.5911		8.56857	0.30419
8.57858	1.17081		8.57858	0.59179		8.57858	0.30454
8.58859	1.17217		8.58859	0.59248		8.58859	0.3049
8.5986	1.17354		8.5986	0.59317		8.5986	0.30526
8.60861	1.1749		8.60861	0.59386		8.60861	0.30561
8.61862	1.17627		8.61862	0.59455		8.61862	0.30597
8.62863	1.17764		8.62863	0.59524		8.62863	0.30632
8.63864	1.179		8.63864	0.59594		8.63864	0.30668
8.64865	1.18037		8.64865	0.59663		8.64865	0.30703
8.65866	1.18173		8.65866	0.59732		8.65866	0.30739
8.66867	1.1831		8.66867	0.59801		8.66867	0.30774
8.67868	1.18447		8.67868	0.5987		8.67868	0.3081
8.68869	1.18583		8.68869	0.59939		8.68869	0.30845
8.6987	1.1872		8.6987	0.60008		8.6987	0.30881
8.70871	1.18857		8.70871	0.60077		8.70871	0.30916
8.71872	1.18993		8.71872	0.60146		8.71872	0.30952
8.72873	1.1913		8.72873	0.60215		8.72873	0.30988
8.73874	1.19266		8.73874	0.60284		8.73874	0.31023
8.74875	1.19403		8.74875	0.60353		8.74875	0.31059
8.75876	1.1954		8.75876	0.60422		8.75876	0.31094
8.76877	1.19676		8.76877	0.60491		8.76877	0.3113
8.77878	1.19813		8.77878	0.6056		8.77878	0.31165
8.78879	1.19949		8.78879	0.60629		8.78879	0.31201
8.7988	1.20086		8.7988	0.60698		8.7988	0.31236
8.80881	1.20223		8.80881	0.60767		8.80881	0.31272
8.81882	1.20359		8.81882	0.60837		8.81882	0.31307
8.82883	1.20496		8.82883	0.60906		8.82883	0.31343
8.83884	1.20633		8.83884	0.60975		8.83884	0.31378
8.84885	1.20769		8.84885	0.61044		8.84885	0.31414
8.85886	1.20906		8.85886	0.61113		8.85886	0.3145
8.86887	1.21042		8.86887	0.61182		8.86887	0.31485
8.87888	1.21179		8.87888	0.61251		8.87888	0.31521
8.88889	1.21316		8.88889	0.6132		8.88889	0.31556
8.8989	1.21452		8.8989	0.61389		8.8989	0.31592
8.90891	1.21589		8.90891	0.61458		8.90891	0.31627
8.91892	1.21725		8.91892	0.61527		8.91892	0.31663
8.92893	1.21862		8.92893	0.61596		8.92893	0.31698
8.93894	1.21999		8.93894	0.61665		8.93894	0.31734
8.94895	1.22135		8.94895	0.61734		8.94895	0.31769
8.95896	1.22272		8.95896	0.61803		8.95896	0.31805
8.96897	1.22409		8.96897	0.61872		8.96897	0.3184
8.97898	1.22545		8.97898	0.61941		8.97898	0.31876
8.98899	1.22682		8.98899	0.6201		8.98899	0.31911
8.999	1.22818		8.999	0.62079		8.999	0.31947
9.00901	1.22955		9.00901	0.62149		9.00901	0.31983
9.01902	1.23092		9.01902	0.62218		9.01902	0.32018
9.02903	1.23228		9.02903	0.62287		9.02903	0.32054
9.03904	1.23365		9.03904	0.62356		9.03904	0.32089
9.04905	1.23501		9.04905	0.62425		9.04905	0.32125
9.05906	1.23638		9.05906	0.62494		9.05906	0.3216
9.06907	1.23775		9.06907	0.62563		9.06907	0.32196
9.07908	1.23911		9.07908	0.62632		9.07908	0.32231
9.08909	1.24048		9.08909	0.62701		9.08909	0.32267
9.0991	1.24185		9.0991	0.6277		9.0991	0.32302
9.10911	1.24321		9.10911	0.62839		9.10911	0.32338
9.11912	1.24458		9.11912	0.62908		9.11912	0.32373
9.12913	1.24594		9.12913	0.62977		9.12913	0.32409
9.13914	1.24731		9.13914	0.63046		9.13914	0.32445
9.14915	1.24868		9.14915	0.63115		9.14915	0.3248
9.15916	1.25004		9.15916	0.63184		9.15916	0.32516
9.16917	1.25141		9.16917	0.63253		9.16917	0.32551
9.17918	1.25278		9.17918	0.63322		9.17918	0.32587
9.18919	1.25414		9.18919	0.63392		9.18919	0.32622
9.1992	1.25551		9.1992	0.63461		9.1992	0.32658
9.20921	1.25687		9.20921	0.6353		9.20921	0.32693
9.21922	1.25824		9.21922	0.63599		9.21922	0.32729
9.22923	1.25961		9.22923	0.63668		9.22923	0.32764
9.23924	1.26097		9.23924	0.63737		9.23924	0.328
9.24925	1.26234		9.24925	0.63806		9.24925	0.32835
9.25926	1.2637		9.25926	0.63875		9.25926	0.32871
9.26927	1.26507		9.26927	0.63944		9.26927	0.32906
9.27928	1.26644		9.27928	0.64013		9.27928	0.32942
9.28929	1.2678		9.28929	0.64082		9.28929	0.32978
9.2993	1.26917		9.2993	0.64151		9.2993	0.33013
9.30931	1.27054		9.30931	0.6422		9.30931	0.33049
9.31932	1.2719		9.31932	0.64289		9.31932	0.33084
9.32933	1.27327		9.32933	0.64358		9.32933	0.3312
9.33934	1.27463		9.33934	0.64427		9.33934	0.33155
9.34935	1.276		9.34935	0.64496		9.34935	0.33191
9.35936	1.27737		9.35936	0.64565		9.35936	0.33226
9.36937	1.27873		9.36937	0.64634		9.36937	0.33262
9.37938	1.2801		9.37938	0.64704		9.37938	0.33297
9.38939	1.28146		9.38939	0.64773		9.38939	0.33333
9.3994	1.28283		9.3994	0.64842		9.3994	0.33368
9.40941	1.2842		9.40941	0.64911		9.40941	0.33404
9.41942	1.28556		9.41942	0.6498		9.41942	0.3344
9.42943	1.28693		9.42943	0.65049		9.42943	0.33475
9.43944	1.2883		9.43944	0.65118		9.43944	0.33511
9.44945	1.28966		9.44945	0.65187		9.44945	0.33546
9.45946	1.29103		9.45946	0.65256		9.45946	0.33582
9.46947	1.29239		9.46947	0.65325		9.46947	0.33617
9.47948	1.29376		9.47948	0.65394		9.47948	0.33653
9.48949	1.29513		9.48949	0.65463		9.48949	0.33688
9.4995	1.29649		9.4995	0.65532		9.4995	0.33724
9.50951	1.29786		9.50951	0.65601		9.50951	0.33759
9.51952	1.29922		9.51952	0.6567		9.51952	0.33795
9.52953	1.30059		9.52953	0.65739		9.52953	0.3383
9.53954	1.30196		9.53954	0.65808		9.53954	0.33866
9.54955	1.30332		9.54955	0.65877		9.54955	0.33902
9.55956	1.30469		9.55956	0.65947		9.55956	0.33937
9.56957	1.30606		9.56957	0.66016		9.56957	0.33973
9.57958	1.30742		9.57958	0.66085		9.57958	0.34008
9.58959	1.30879		9.58959	0.66154		9.58959	0.34044
9.5996	1.31015		9.5996	0.66223		9.5996	0.34079
9.60961	1.31152		9.60961	0.66292		9.60961	0.34115
9.61962	1.31289		9.61962	0.66361		9.61962	0.3415
9.62963	1.31425		9.62963	0.6643		9.62963	0.34186
9.63964	1.31562		9.63964	0.66499		9.63964	0.34221
9.64965	1.31699		9.64965	0.66568		9.64965	0.34257
9.65966	1.31835		9.65966	0.66637		9.65966	0.34292
9.66967	1.31972		9.66967	0.66706		9.66967	0.34328
9.67968	1.32108		9.67968	0.66775		9.67968	0.34363
9.68969	1.32245		9.68969	0.66844		9.68969	0.34399
9.6997	1.32382		9.6997	0.66913		9.6997	0.34435
9.70971	1.32518		9.70971	0.66982		9.70971	0.3447
9.71972	1.32655		9.71972	0.67051		9.71972	0.34506
9.72973	1.32791		9.72973	0.6712		9.72973	0.34541
9.73974	1.32928		9.73974	0.67189		9.73974	0.34577
9.74975	1.33065		9.74975	0.67259		9.74975	0.34612
9.75976	1.33201		9.75976	0.67328		9.75976	0.34648
9.76977	1.33338		9.76977	0.67397		9.76977	0.34683
9.77978	1.33475		9.77978	0.67466		9.77978	0.34719
9.78979	1.33611		9.78979	0.67535		9.78979	0.34754
9.7998	1.33748		9.7998	0.67604		9.7998	0.3479
9.80981	1.33884		9.80981	0.67673		9.80981	0.34825
9.81982	1.34021		9.81982	0.67742		9.81982	0.34861
9.82983	1.34158		9.82983	0.67811		9.82983	0.34897
9.83984	1.34294		9.83984	0.6788		9.83984	0.34932
9.84985	1.34431		9.84985	0.67949		9.84985	0.34968
9.85986	1.34567		9.85986	0.68018		9.85986	0.35003
9.86987	1.34704		9.86987	0.68087		9.86987	0.35039
9.87988	1.34841		9.87988	0.68156		9.87988	0.35074
9.88989	1.34977		9.88989	0.68225		9.88989	0.3511
9.8999	1.35114		9.8999	0.68294		9.8999	0.35145
9.90991	1.35251		9.90991	0.68363		9.90991	0.35181
9.91992	1.35387		9.91992	0.68432		9.91992	0.35216
9.92993	1.35524		9.92993	0.68502		9.92993	0.35252
9.93994	1.3566		9.93994	0.68571		9.93994	0.35287
9.94995	1.35797		9.94995	0.6864		9.94995	0.35323
9.95996	1.35934		9.95996	0.68709		9.95996	0.35358
9.96997	1.3607		9.96997	0.68778		9.96997	0.35394
9.97998	1.36207		9.97998	0.68847		9.97998	0.3543
9.98999	1.36343		9.98999	0.68916		9.98999	0.35465
10	1.3648		10	0.68985		10	0.35501

## Sheet: Fig. 2i
[WDR5]		s.d.		s.d.		s.d.
0	0.776	1e-07	9.23	2e-07	86.1893	1e-08
1	0.7306	0.2	8.21267	1.52456	85.4	10.5634
2	0.79789	0.36504	8.91722	3.52456	93.429	11.5634
4	0.514	0.1115	9.29	4.15	87.7595	11.8714
6	0.57	0.30501	8.1138	3.50677	83.7838	22.9332
8	0.88893	0.21095	9.03342	1.13482	81.487	21.099
10	0.919	0.51	11.096	3.5089	89.59	17.75
Fitting
0	9.23		0	9.23		0	0.776
0.01001	9.23		0.01001	9.23		0.01001	0.776
0.02002	9.23		0.02002	9.23		0.02002	0.776
0.03003	9.23		0.03003	9.23		0.03003	0.776
0.04004	9.23		0.04004	9.23		0.04004	0.776
0.05005	9.23		0.05005	9.23		0.05005	0.776
0.06006	9.23		0.06006	9.23		0.06006	0.776
0.07007	9.23		0.07007	9.23		0.07007	0.776
0.08008	9.23		0.08008	9.23		0.08008	0.776
0.09009	9.23		0.09009	9.23		0.09009	0.776
0.1001	9.23		0.1001	9.23		0.1001	0.776
0.11011	9.23		0.11011	9.23		0.11011	0.776
0.12012	9.23		0.12012	9.23		0.12012	0.776
0.13013	9.23		0.13013	9.23		0.13013	0.776
0.14014	9.23		0.14014	9.23		0.14014	0.776
0.15015	9.23		0.15015	9.23		0.15015	0.776
0.16016	9.23		0.16016	9.23		0.16016	0.776
0.17017	9.23		0.17017	9.23		0.17017	0.776
0.18018	9.23		0.18018	9.23		0.18018	0.776
0.19019	9.23		0.19019	9.23		0.19019	0.776
0.2002	9.23		0.2002	9.23		0.2002	0.776
0.21021	9.23		0.21021	9.23		0.21021	0.776
0.22022	9.23		0.22022	9.23		0.22022	0.776
0.23023	9.23		0.23023	9.23		0.23023	0.776
0.24024	9.23		0.24024	9.23		0.24024	0.776
0.25025	9.23		0.25025	9.23		0.25025	0.776
0.26026	9.23		0.26026	9.23		0.26026	0.776
0.27027	9.23		0.27027	9.23		0.27027	0.776
0.28028	9.23		0.28028	9.23		0.28028	0.776
0.29029	9.23		0.29029	9.23		0.29029	0.776
0.3003	9.23		0.3003	9.23		0.3003	0.776
0.31031	9.23		0.31031	9.23		0.31031	0.776
0.32032	9.23		0.32032	9.23		0.32032	0.776
0.33033	9.23		0.33033	9.23		0.33033	0.776
0.34034	9.23		0.34034	9.23		0.34034	0.776
0.35035	9.23		0.35035	9.23		0.35035	0.776
0.36036	9.23		0.36036	9.23		0.36036	0.776
0.37037	9.23		0.37037	9.23		0.37037	0.776
0.38038	9.23		0.38038	9.23		0.38038	0.776
0.39039	9.23		0.39039	9.23		0.39039	0.776
0.4004	9.23		0.4004	9.23		0.4004	0.776
0.41041	9.23		0.41041	9.23		0.41041	0.776
0.42042	9.23		0.42042	9.23		0.42042	0.776
0.43043	9.23		0.43043	9.23		0.43043	0.776
0.44044	9.23		0.44044	9.23		0.44044	0.776
0.45045	9.23		0.45045	9.23		0.45045	0.776
0.46046	9.23		0.46046	9.23		0.46046	0.776
0.47047	9.23		0.47047	9.23		0.47047	0.776
0.48048	9.23		0.48048	9.23		0.48048	0.776
0.49049	9.23		0.49049	9.23		0.49049	0.776
0.5005	9.23		0.5005	9.23		0.5005	0.776
0.51051	9.23		0.51051	9.23		0.51051	0.776
0.52052	9.23		0.52052	9.23		0.52052	0.776
0.53053	9.23		0.53053	9.23		0.53053	0.776
0.54054	9.23		0.54054	9.23		0.54054	0.776
0.55055	9.23		0.55055	9.23		0.55055	0.776
0.56056	9.23		0.56056	9.23		0.56056	0.776
0.57057	9.23		0.57057	9.23		0.57057	0.776
0.58058	9.23		0.58058	9.23		0.58058	0.776
0.59059	9.23		0.59059	9.23		0.59059	0.776
0.6006	9.23		0.6006	9.23		0.6006	0.776
0.61061	9.23		0.61061	9.23		0.61061	0.776
0.62062	9.23		0.62062	9.23		0.62062	0.776
0.63063	9.23		0.63063	9.23		0.63063	0.776
0.64064	9.23		0.64064	9.23		0.64064	0.776
0.65065	9.23		0.65065	9.23		0.65065	0.776
0.66066	9.23		0.66066	9.23		0.66066	0.776
0.67067	9.23		0.67067	9.23		0.67067	0.776
0.68068	9.23		0.68068	9.23		0.68068	0.776
0.69069	9.23		0.69069	9.23		0.69069	0.776
0.7007	9.23		0.7007	9.23		0.7007	0.776
0.71071	9.23		0.71071	9.23		0.71071	0.776
0.72072	9.23		0.72072	9.23		0.72072	0.776
0.73073	9.23		0.73073	9.23		0.73073	0.776
0.74074	9.23		0.74074	9.23		0.74074	0.776
0.75075	9.23		0.75075	9.23		0.75075	0.776
0.76076	9.23		0.76076	9.23		0.76076	0.776
0.77077	9.23		0.77077	9.23		0.77077	0.776
0.78078	9.23		0.78078	9.23		0.78078	0.776
0.79079	9.23		0.79079	9.23		0.79079	0.776
0.8008	9.23		0.8008	9.23		0.8008	0.776
0.81081	9.23		0.81081	9.23		0.81081	0.776
0.82082	9.23		0.82082	9.23		0.82082	0.776
0.83083	9.23		0.83083	9.23		0.83083	0.776
0.84084	9.23		0.84084	9.23		0.84084	0.776
0.85085	9.23		0.85085	9.23		0.85085	0.776
0.86086	9.23		0.86086	9.23		0.86086	0.776
0.87087	9.23		0.87087	9.23		0.87087	0.776
0.88088	9.23		0.88088	9.23		0.88088	0.776
0.89089	9.23		0.89089	9.23		0.89089	0.776
0.9009	9.23		0.9009	9.23		0.9009	0.776
0.91091	9.23		0.91091	9.23		0.91091	0.776
0.92092	9.23		0.92092	9.23		0.92092	0.776
0.93093	9.23		0.93093	9.23		0.93093	0.776
0.94094	9.23		0.94094	9.23		0.94094	0.776
0.95095	9.23		0.95095	9.23		0.95095	0.776
0.96096	9.23		0.96096	9.23		0.96096	0.776
0.97097	9.23		0.97097	9.23		0.97097	0.776
0.98098	9.23		0.98098	9.23		0.98098	0.776
0.99099	9.23		0.99099	9.23		0.99099	0.776
1.001	9.23		1.001	9.23		1.001	0.776
1.01101	9.23		1.01101	9.23		1.01101	0.776
1.02102	9.23		1.02102	9.23		1.02102	0.776
1.03103	9.23		1.03103	9.23		1.03103	0.776
1.04104	9.23		1.04104	9.23		1.04104	0.776
1.05105	9.23		1.05105	9.23		1.05105	0.776
1.06106	9.23		1.06106	9.23		1.06106	0.776
1.07107	9.23		1.07107	9.23		1.07107	0.776
1.08108	9.23		1.08108	9.23		1.08108	0.776
1.09109	9.23		1.09109	9.23		1.09109	0.776
1.1011	9.23		1.1011	9.23		1.1011	0.776
1.11111	9.23		1.11111	9.23		1.11111	0.776
1.12112	9.23		1.12112	9.23		1.12112	0.776
1.13113	9.23		1.13113	9.23		1.13113	0.776
1.14114	9.23		1.14114	9.23		1.14114	0.776
1.15115	9.23		1.15115	9.23		1.15115	0.776
1.16116	9.23		1.16116	9.23		1.16116	0.776
1.17117	9.23		1.17117	9.23		1.17117	0.776
1.18118	9.23		1.18118	9.23		1.18118	0.776
1.19119	9.23		1.19119	9.23		1.19119	0.776
1.2012	9.23		1.2012	9.23		1.2012	0.776
1.21121	9.23		1.21121	9.23		1.21121	0.776
1.22122	9.23		1.22122	9.23		1.22122	0.776
1.23123	9.23		1.23123	9.23		1.23123	0.776
1.24124	9.23		1.24124	9.23		1.24124	0.776
1.25125	9.23		1.25125	9.23		1.25125	0.776
1.26126	9.23		1.26126	9.23		1.26126	0.776
1.27127	9.23		1.27127	9.23		1.27127	0.776
1.28128	9.23		1.28128	9.23		1.28128	0.776
1.29129	9.23		1.29129	9.23		1.29129	0.776
1.3013	9.23		1.3013	9.23		1.3013	0.776
1.31131	9.23		1.31131	9.23		1.31131	0.776
1.32132	9.23		1.32132	9.23		1.32132	0.776
1.33133	9.23		1.33133	9.23		1.33133	0.776
1.34134	9.23		1.34134	9.23		1.34134	0.776
1.35135	9.23		1.35135	9.23		1.35135	0.776
1.36136	9.23		1.36136	9.23		1.36136	0.776
1.37137	9.23		1.37137	9.23		1.37137	0.776
1.38138	9.23		1.38138	9.23		1.38138	0.776
1.39139	9.23		1.39139	9.23		1.39139	0.776
1.4014	9.23		1.4014	9.23		1.4014	0.776
1.41141	9.23		1.41141	9.23		1.41141	0.776
1.42142	9.23		1.42142	9.23		1.42142	0.776
1.43143	9.23		1.43143	9.23		1.43143	0.776
1.44144	9.23		1.44144	9.23		1.44144	0.776
1.45145	9.23		1.45145	9.23		1.45145	0.776
1.46146	9.23		1.46146	9.23		1.46146	0.776
1.47147	9.23		1.47147	9.23		1.47147	0.776
1.48148	9.23		1.48148	9.23		1.48148	0.776
1.49149	9.23		1.49149	9.23		1.49149	0.776
1.5015	9.23		1.5015	9.23		1.5015	0.776
1.51151	9.23		1.51151	9.23		1.51151	0.776
1.52152	9.23		1.52152	9.23		1.52152	0.776
1.53153	9.23		1.53153	9.23		1.53153	0.776
1.54154	9.23		1.54154	9.23		1.54154	0.776
1.55155	9.23		1.55155	9.23		1.55155	0.776
1.56156	9.23		1.56156	9.23		1.56156	0.776
1.57157	9.23		1.57157	9.23		1.57157	0.776
1.58158	9.23		1.58158	9.23		1.58158	0.776
1.59159	9.23		1.59159	9.23		1.59159	0.776
1.6016	9.23		1.6016	9.23		1.6016	0.776
1.61161	9.23		1.61161	9.23		1.61161	0.776
1.62162	9.23		1.62162	9.23		1.62162	0.776
1.63163	9.23		1.63163	9.23		1.63163	0.776
1.64164	9.23		1.64164	9.23		1.64164	0.776
1.65165	9.23		1.65165	9.23		1.65165	0.776
1.66166	9.23		1.66166	9.23		1.66166	0.776
1.67167	9.23		1.67167	9.23		1.67167	0.776
1.68168	9.23		1.68168	9.23		1.68168	0.776
1.69169	9.23		1.69169	9.23		1.69169	0.776
1.7017	9.23		1.7017	9.23		1.7017	0.776
1.71171	9.23		1.71171	9.23		1.71171	0.776
1.72172	9.23		1.72172	9.23		1.72172	0.776
1.73173	9.23		1.73173	9.23		1.73173	0.776
1.74174	9.23		1.74174	9.23		1.74174	0.776
1.75175	9.23		1.75175	9.23		1.75175	0.776
1.76176	9.23		1.76176	9.23		1.76176	0.776
1.77177	9.23		1.77177	9.23		1.77177	0.776
1.78178	9.23		1.78178	9.23		1.78178	0.776
1.79179	9.23		1.79179	9.23		1.79179	0.776
1.8018	9.23		1.8018	9.23		1.8018	0.776
1.81181	9.23		1.81181	9.23		1.81181	0.776
1.82182	9.23		1.82182	9.23		1.82182	0.776
1.83183	9.23		1.83183	9.23		1.83183	0.776
1.84184	9.23		1.84184	9.23		1.84184	0.776
1.85185	9.23		1.85185	9.23		1.85185	0.776
1.86186	9.23		1.86186	9.23		1.86186	0.776
1.87187	9.23		1.87187	9.23		1.87187	0.776
1.88188	9.23		1.88188	9.23		1.88188	0.776
1.89189	9.23		1.89189	9.23		1.89189	0.776
1.9019	9.23		1.9019	9.23		1.9019	0.776
1.91191	9.23		1.91191	9.23		1.91191	0.776
1.92192	9.23		1.92192	9.23		1.92192	0.776
1.93193	9.23		1.93193	9.23		1.93193	0.776
1.94194	9.23		1.94194	9.23		1.94194	0.776
1.95195	9.23		1.95195	9.23		1.95195	0.776
1.96196	9.23		1.96196	9.23		1.96196	0.776
1.97197	9.23		1.97197	9.23		1.97197	0.776
1.98198	9.23		1.98198	9.23		1.98198	0.776
1.99199	9.23		1.99199	9.23		1.99199	0.776
2.002	9.23		2.002	9.23		2.002	0.776
2.01201	9.23		2.01201	9.23		2.01201	0.776
2.02202	9.23		2.02202	9.23		2.02202	0.776
2.03203	9.23		2.03203	9.23		2.03203	0.776
2.04204	9.23		2.04204	9.23		2.04204	0.776
2.05205	9.23		2.05205	9.23		2.05205	0.776
2.06206	9.23		2.06206	9.23		2.06206	0.776
2.07207	9.23		2.07207	9.23		2.07207	0.776
2.08208	9.23		2.08208	9.23		2.08208	0.776
2.09209	9.23		2.09209	9.23		2.09209	0.776
2.1021	9.23		2.1021	9.23		2.1021	0.776
2.11211	9.23		2.11211	9.23		2.11211	0.776
2.12212	9.23		2.12212	9.23		2.12212	0.776
2.13213	9.23		2.13213	9.23		2.13213	0.776
2.14214	9.23		2.14214	9.23		2.14214	0.776
2.15215	9.23		2.15215	9.23		2.15215	0.776
2.16216	9.23		2.16216	9.23		2.16216	0.776
2.17217	9.23		2.17217	9.23		2.17217	0.776
2.18218	9.23		2.18218	9.23		2.18218	0.776
2.19219	9.23		2.19219	9.23		2.19219	0.776
2.2022	9.23		2.2022	9.23		2.2022	0.776
2.21221	9.23		2.21221	9.23		2.21221	0.776
2.22222	9.23		2.22222	9.23		2.22222	0.776
2.23223	9.23		2.23223	9.23		2.23223	0.776
2.24224	9.23		2.24224	9.23		2.24224	0.776
2.25225	9.23		2.25225	9.23		2.25225	0.776
2.26226	9.23		2.26226	9.23		2.26226	0.776
2.27227	9.23		2.27227	9.23		2.27227	0.776
2.28228	9.23		2.28228	9.23		2.28228	0.776
2.29229	9.23		2.29229	9.23		2.29229	0.776
2.3023	9.23		2.3023	9.23		2.3023	0.776
2.31231	9.23		2.31231	9.23		2.31231	0.776
2.32232	9.23		2.32232	9.23		2.32232	0.776
2.33233	9.23		2.33233	9.23		2.33233	0.776
2.34234	9.23		2.34234	9.23		2.34234	0.776
2.35235	9.23		2.35235	9.23		2.35235	0.776
2.36236	9.23		2.36236	9.23		2.36236	0.776
2.37237	9.23		2.37237	9.23		2.37237	0.776
2.38238	9.23		2.38238	9.23		2.38238	0.776
2.39239	9.23		2.39239	9.23		2.39239	0.776
2.4024	9.23		2.4024	9.23		2.4024	0.776
2.41241	9.23		2.41241	9.23		2.41241	0.776
2.42242	9.23		2.42242	9.23		2.42242	0.776
2.43243	9.23		2.43243	9.23		2.43243	0.776
2.44244	9.23		2.44244	9.23		2.44244	0.776
2.45245	9.23		2.45245	9.23		2.45245	0.776
2.46246	9.23		2.46246	9.23		2.46246	0.776
2.47247	9.23		2.47247	9.23		2.47247	0.776
2.48248	9.23		2.48248	9.23		2.48248	0.776
2.49249	9.23		2.49249	9.23		2.49249	0.776
2.5025	9.23		2.5025	9.23		2.5025	0.776
2.51251	9.23		2.51251	9.23		2.51251	0.776
2.52252	9.23		2.52252	9.23		2.52252	0.776
2.53253	9.23		2.53253	9.23		2.53253	0.776
2.54254	9.23		2.54254	9.23		2.54254	0.776
2.55255	9.23		2.55255	9.23		2.55255	0.776
2.56256	9.23		2.56256	9.23		2.56256	0.776
2.57257	9.23		2.57257	9.23		2.57257	0.776
2.58258	9.23		2.58258	9.23		2.58258	0.776
2.59259	9.23		2.59259	9.23		2.59259	0.776
2.6026	9.23		2.6026	9.23		2.6026	0.776
2.61261	9.23		2.61261	9.23		2.61261	0.776
2.62262	9.23		2.62262	9.23		2.62262	0.776
2.63263	9.23		2.63263	9.23		2.63263	0.776
2.64264	9.23		2.64264	9.23		2.64264	0.776
2.65265	9.23		2.65265	9.23		2.65265	0.776
2.66266	9.23		2.66266	9.23		2.66266	0.776
2.67267	9.23		2.67267	9.23		2.67267	0.776
2.68268	9.23		2.68268	9.23		2.68268	0.776
2.69269	9.23		2.69269	9.23		2.69269	0.776
2.7027	9.23		2.7027	9.23		2.7027	0.776
2.71271	9.23		2.71271	9.23		2.71271	0.776
2.72272	9.23		2.72272	9.23		2.72272	0.776
2.73273	9.23		2.73273	9.23		2.73273	0.776
2.74274	9.23		2.74274	9.23		2.74274	0.776
2.75275	9.23		2.75275	9.23		2.75275	0.776
2.76276	9.23		2.76276	9.23		2.76276	0.776
2.77277	9.23		2.77277	9.23		2.77277	0.776
2.78278	9.23		2.78278	9.23		2.78278	0.776
2.79279	9.23		2.79279	9.23		2.79279	0.776
2.8028	9.23		2.8028	9.23		2.8028	0.776
2.81281	9.23		2.81281	9.23		2.81281	0.776
2.82282	9.23		2.82282	9.23		2.82282	0.776
2.83283	9.23		2.83283	9.23		2.83283	0.776
2.84284	9.23		2.84284	9.23		2.84284	0.776
2.85285	9.23		2.85285	9.23		2.85285	0.776
2.86286	9.23		2.86286	9.23		2.86286	0.776
2.87287	9.23		2.87287	9.23		2.87287	0.776
2.88288	9.23		2.88288	9.23		2.88288	0.776
2.89289	9.23		2.89289	9.23		2.89289	0.776
2.9029	9.23		2.9029	9.23		2.9029	0.776
2.91291	9.23		2.91291	9.23		2.91291	0.776
2.92292	9.23		2.92292	9.23		2.92292	0.776
2.93293	9.23		2.93293	9.23		2.93293	0.776
2.94294	9.23		2.94294	9.23		2.94294	0.776
2.95295	9.23		2.95295	9.23		2.95295	0.776
2.96296	9.23		2.96296	9.23		2.96296	0.776
2.97297	9.23		2.97297	9.23		2.97297	0.776
2.98298	9.23		2.98298	9.23		2.98298	0.776
2.99299	9.23		2.99299	9.23		2.99299	0.776
3.003	9.23		3.003	9.23		3.003	0.776
3.01301	9.23		3.01301	9.23		3.01301	0.776
3.02302	9.23		3.02302	9.23		3.02302	0.776
3.03303	9.23		3.03303	9.23		3.03303	0.776
3.04304	9.23		3.04304	9.23		3.04304	0.776
3.05305	9.23		3.05305	9.23		3.05305	0.776
3.06306	9.23		3.06306	9.23		3.06306	0.776
3.07307	9.23		3.07307	9.23		3.07307	0.776
3.08308	9.23		3.08308	9.23		3.08308	0.776
3.09309	9.23		3.09309	9.23		3.09309	0.776
3.1031	9.23		3.1031	9.23		3.1031	0.776
3.11311	9.23		3.11311	9.23		3.11311	0.776
3.12312	9.23		3.12312	9.23		3.12312	0.776
3.13313	9.23		3.13313	9.23		3.13313	0.776
3.14314	9.23		3.14314	9.23		3.14314	0.776
3.15315	9.23		3.15315	9.23		3.15315	0.776
3.16316	9.23		3.16316	9.23		3.16316	0.776
3.17317	9.23		3.17317	9.23		3.17317	0.776
3.18318	9.23		3.18318	9.23		3.18318	0.776
3.19319	9.23		3.19319	9.23		3.19319	0.776
3.2032	9.23		3.2032	9.23		3.2032	0.776
3.21321	9.23		3.21321	9.23		3.21321	0.776
3.22322	9.23		3.22322	9.23		3.22322	0.776
3.23323	9.23		3.23323	9.23		3.23323	0.776
3.24324	9.23		3.24324	9.23		3.24324	0.776
3.25325	9.23		3.25325	9.23		3.25325	0.776
3.26326	9.23		3.26326	9.23		3.26326	0.776
3.27327	9.23		3.27327	9.23		3.27327	0.776
3.28328	9.23		3.28328	9.23		3.28328	0.776
3.29329	9.23		3.29329	9.23		3.29329	0.776
3.3033	9.23		3.3033	9.23		3.3033	0.776
3.31331	9.23		3.31331	9.23		3.31331	0.776
3.32332	9.23		3.32332	9.23		3.32332	0.776
3.33333	9.23		3.33333	9.23		3.33333	0.776
3.34334	9.23		3.34334	9.23		3.34334	0.776
3.35335	9.23		3.35335	9.23		3.35335	0.776
3.36336	9.23		3.36336	9.23		3.36336	0.776
3.37337	9.23		3.37337	9.23		3.37337	0.776
3.38338	9.23		3.38338	9.23		3.38338	0.776
3.39339	9.23		3.39339	9.23		3.39339	0.776
3.4034	9.23		3.4034	9.23		3.4034	0.776
3.41341	9.23		3.41341	9.23		3.41341	0.776
3.42342	9.23		3.42342	9.23		3.42342	0.776
3.43343	9.23		3.43343	9.23		3.43343	0.776
3.44344	9.23		3.44344	9.23		3.44344	0.776
3.45345	9.23		3.45345	9.23		3.45345	0.776
3.46346	9.23		3.46346	9.23		3.46346	0.776
3.47347	9.23		3.47347	9.23		3.47347	0.776
3.48348	9.23		3.48348	9.23		3.48348	0.776
3.49349	9.23		3.49349	9.23		3.49349	0.776
3.5035	9.23		3.5035	9.23		3.5035	0.776
3.51351	9.23		3.51351	9.23		3.51351	0.776
3.52352	9.23		3.52352	9.23		3.52352	0.776
3.53353	9.23		3.53353	9.23		3.53353	0.776
3.54354	9.23		3.54354	9.23		3.54354	0.776
3.55355	9.23		3.55355	9.23		3.55355	0.776
3.56356	9.23		3.56356	9.23		3.56356	0.776
3.57357	9.23		3.57357	9.23		3.57357	0.776
3.58358	9.23		3.58358	9.23		3.58358	0.776
3.59359	9.23		3.59359	9.23		3.59359	0.776
3.6036	9.23		3.6036	9.23		3.6036	0.776
3.61361	9.23		3.61361	9.23		3.61361	0.776
3.62362	9.23		3.62362	9.23		3.62362	0.776
3.63363	9.23		3.63363	9.23		3.63363	0.776
3.64364	9.23		3.64364	9.23		3.64364	0.776
3.65365	9.23		3.65365	9.23		3.65365	0.776
3.66366	9.23		3.66366	9.23		3.66366	0.776
3.67367	9.23		3.67367	9.23		3.67367	0.776
3.68368	9.23		3.68368	9.23		3.68368	0.776
3.69369	9.23		3.69369	9.23		3.69369	0.776
3.7037	9.23		3.7037	9.23		3.7037	0.776
3.71371	9.23		3.71371	9.23		3.71371	0.776
3.72372	9.23		3.72372	9.23		3.72372	0.776
3.73373	9.23		3.73373	9.23		3.73373	0.776
3.74374	9.23		3.74374	9.23		3.74374	0.776
3.75375	9.23		3.75375	9.23		3.75375	0.776
3.76376	9.23		3.76376	9.23		3.76376	0.776
3.77377	9.23		3.77377	9.23		3.77377	0.776
3.78378	9.23		3.78378	9.23		3.78378	0.776
3.79379	9.23		3.79379	9.23		3.79379	0.776
3.8038	9.23		3.8038	9.23		3.8038	0.776
3.81381	9.23		3.81381	9.23		3.81381	0.776
3.82382	9.23		3.82382	9.23		3.82382	0.776
3.83383	9.23		3.83383	9.23		3.83383	0.776
3.84384	9.23		3.84384	9.23		3.84384	0.776
3.85385	9.23		3.85385	9.23		3.85385	0.776
3.86386	9.23		3.86386	9.23		3.86386	0.776
3.87387	9.23		3.87387	9.23		3.87387	0.776
3.88388	9.23		3.88388	9.23		3.88388	0.776
3.89389	9.23		3.89389	9.23		3.89389	0.776
3.9039	9.23		3.9039	9.23		3.9039	0.776
3.91391	9.23		3.91391	9.23		3.91391	0.776
3.92392	9.23		3.92392	9.23		3.92392	0.776
3.93393	9.23		3.93393	9.23		3.93393	0.776
3.94394	9.23		3.94394	9.23		3.94394	0.776
3.95395	9.23		3.95395	9.23		3.95395	0.776
3.96396	9.23		3.96396	9.23		3.96396	0.776
3.97397	9.23		3.97397	9.23		3.97397	0.776
3.98398	9.23		3.98398	9.23		3.98398	0.776
3.99399	9.23		3.99399	9.23		3.99399	0.776
4.004	9.23		4.004	9.23		4.004	0.776
4.01401	9.23		4.01401	9.23		4.01401	0.776
4.02402	9.23		4.02402	9.23		4.02402	0.776
4.03403	9.23		4.03403	9.23		4.03403	0.776
4.04404	9.23		4.04404	9.23		4.04404	0.776
4.05405	9.23		4.05405	9.23		4.05405	0.776
4.06406	9.23		4.06406	9.23		4.06406	0.776
4.07407	9.23		4.07407	9.23		4.07407	0.776
4.08408	9.23		4.08408	9.23		4.08408	0.776
4.09409	9.23		4.09409	9.23		4.09409	0.776
4.1041	9.23		4.1041	9.23		4.1041	0.776
4.11411	9.23		4.11411	9.23		4.11411	0.776
4.12412	9.23		4.12412	9.23		4.12412	0.776
4.13413	9.23		4.13413	9.23		4.13413	0.776
4.14414	9.23		4.14414	9.23		4.14414	0.776
4.15415	9.23		4.15415	9.23		4.15415	0.776
4.16416	9.23		4.16416	9.23		4.16416	0.776
4.17417	9.23		4.17417	9.23		4.17417	0.776
4.18418	9.23		4.18418	9.23		4.18418	0.776
4.19419	9.23		4.19419	9.23		4.19419	0.776
4.2042	9.23		4.2042	9.23		4.2042	0.776
4.21421	9.23		4.21421	9.23		4.21421	0.776
4.22422	9.23		4.22422	9.23		4.22422	0.776
4.23423	9.23		4.23423	9.23		4.23423	0.776
4.24424	9.23		4.24424	9.23		4.24424	0.776
4.25425	9.23		4.25425	9.23		4.25425	0.776
4.26426	9.23		4.26426	9.23		4.26426	0.776
4.27427	9.23		4.27427	9.23		4.27427	0.776
4.28428	9.23		4.28428	9.23		4.28428	0.776
4.29429	9.23		4.29429	9.23		4.29429	0.776
4.3043	9.23		4.3043	9.23		4.3043	0.776
4.31431	9.23		4.31431	9.23		4.31431	0.776
4.32432	9.23		4.32432	9.23		4.32432	0.776
4.33433	9.23		4.33433	9.23		4.33433	0.776
4.34434	9.23		4.34434	9.23		4.34434	0.776
4.35435	9.23		4.35435	9.23		4.35435	0.776
4.36436	9.23		4.36436	9.23		4.36436	0.776
4.37437	9.23		4.37437	9.23		4.37437	0.776
4.38438	9.23		4.38438	9.23		4.38438	0.776
4.39439	9.23		4.39439	9.23		4.39439	0.776
4.4044	9.23		4.4044	9.23		4.4044	0.776
4.41441	9.23		4.41441	9.23		4.41441	0.776
4.42442	9.23		4.42442	9.23		4.42442	0.776
4.43443	9.23		4.43443	9.23		4.43443	0.776
4.44444	9.23		4.44444	9.23		4.44444	0.776
4.45445	9.23		4.45445	9.23		4.45445	0.776
4.46446	9.23		4.46446	9.23		4.46446	0.776
4.47447	9.23		4.47447	9.23		4.47447	0.776
4.48448	9.23		4.48448	9.23		4.48448	0.776
4.49449	9.23		4.49449	9.23		4.49449	0.776
4.5045	9.23		4.5045	9.23		4.5045	0.776
4.51451	9.23		4.51451	9.23		4.51451	0.776
4.52452	9.23		4.52452	9.23		4.52452	0.776
4.53453	9.23		4.53453	9.23		4.53453	0.776
4.54454	9.23		4.54454	9.23		4.54454	0.776
4.55455	9.23		4.55455	9.23		4.55455	0.776
4.56456	9.23		4.56456	9.23		4.56456	0.776
4.57457	9.23		4.57457	9.23		4.57457	0.776
4.58458	9.23		4.58458	9.23		4.58458	0.776
4.59459	9.23		4.59459	9.23		4.59459	0.776
4.6046	9.23		4.6046	9.23		4.6046	0.776
4.61461	9.23		4.61461	9.23		4.61461	0.776
4.62462	9.23		4.62462	9.23		4.62462	0.776
4.63463	9.23		4.63463	9.23		4.63463	0.776
4.64464	9.23		4.64464	9.23		4.64464	0.776
4.65465	9.23		4.65465	9.23		4.65465	0.776
4.66466	9.23		4.66466	9.23		4.66466	0.776
4.67467	9.23		4.67467	9.23		4.67467	0.776
4.68468	9.23		4.68468	9.23		4.68468	0.776
4.69469	9.23		4.69469	9.23		4.69469	0.776
4.7047	9.23		4.7047	9.23		4.7047	0.776
4.71471	9.23		4.71471	9.23		4.71471	0.776
4.72472	9.23		4.72472	9.23		4.72472	0.776
4.73473	9.23		4.73473	9.23		4.73473	0.776
4.74474	9.23		4.74474	9.23		4.74474	0.776
4.75475	9.23		4.75475	9.23		4.75475	0.776
4.76476	9.23		4.76476	9.23		4.76476	0.776
4.77477	9.23		4.77477	9.23		4.77477	0.776
4.78478	9.23		4.78478	9.23		4.78478	0.776
4.79479	9.23		4.79479	9.23		4.79479	0.776
4.8048	9.23		4.8048	9.23		4.8048	0.776
4.81481	9.23		4.81481	9.23		4.81481	0.776
4.82482	9.23		4.82482	9.23		4.82482	0.776
4.83483	9.23		4.83483	9.23		4.83483	0.776
4.84484	9.23		4.84484	9.23		4.84484	0.776
4.85485	9.23		4.85485	9.23		4.85485	0.776
4.86486	9.23		4.86486	9.23		4.86486	0.776
4.87487	9.23		4.87487	9.23		4.87487	0.776
4.88488	9.23		4.88488	9.23		4.88488	0.776
4.89489	9.23		4.89489	9.23		4.89489	0.776
4.9049	9.23		4.9049	9.23		4.9049	0.776
4.91491	9.23		4.91491	9.23		4.91491	0.776
4.92492	9.23		4.92492	9.23		4.92492	0.776
4.93493	9.23		4.93493	9.23		4.93493	0.776
4.94494	9.23		4.94494	9.23		4.94494	0.776
4.95495	9.23		4.95495	9.23		4.95495	0.776
4.96496	9.23		4.96496	9.23		4.96496	0.776
4.97497	9.23		4.97497	9.23		4.97497	0.776
4.98498	9.23		4.98498	9.23		4.98498	0.776
4.99499	9.23		4.99499	9.23		4.99499	0.776
5.00501	9.23		5.00501	9.23		5.00501	0.776
5.01502	9.23		5.01502	9.23		5.01502	0.776
5.02503	9.23		5.02503	9.23		5.02503	0.776
5.03504	9.23		5.03504	9.23		5.03504	0.776
5.04505	9.23		5.04505	9.23		5.04505	0.776
5.05506	9.23		5.05506	9.23		5.05506	0.776
5.06507	9.23		5.06507	9.23		5.06507	0.776
5.07508	9.23		5.07508	9.23		5.07508	0.776
5.08509	9.23		5.08509	9.23		5.08509	0.776
5.0951	9.23		5.0951	9.23		5.0951	0.776
5.10511	9.23		5.10511	9.23		5.10511	0.776
5.11512	9.23		5.11512	9.23		5.11512	0.776
5.12513	9.23		5.12513	9.23		5.12513	0.776
5.13514	9.23		5.13514	9.23		5.13514	0.776
5.14515	9.23		5.14515	9.23		5.14515	0.776
5.15516	9.23		5.15516	9.23		5.15516	0.776
5.16517	9.23		5.16517	9.23		5.16517	0.776
5.17518	9.23		5.17518	9.23		5.17518	0.776
5.18519	9.23		5.18519	9.23		5.18519	0.776
5.1952	9.23		5.1952	9.23		5.1952	0.776
5.20521	9.23		5.20521	9.23		5.20521	0.776
5.21522	9.23		5.21522	9.23		5.21522	0.776
5.22523	9.23		5.22523	9.23		5.22523	0.776
5.23524	9.23		5.23524	9.23		5.23524	0.776
5.24525	9.23		5.24525	9.23		5.24525	0.776
5.25526	9.23		5.25526	9.23		5.25526	0.776
5.26527	9.23		5.26527	9.23		5.26527	0.776
5.27528	9.23		5.27528	9.23		5.27528	0.776
5.28529	9.23		5.28529	9.23		5.28529	0.776
5.2953	9.23		5.2953	9.23		5.2953	0.776
5.30531	9.23		5.30531	9.23		5.30531	0.776
5.31532	9.23		5.31532	9.23		5.31532	0.776
5.32533	9.23		5.32533	9.23		5.32533	0.776
5.33534	9.23		5.33534	9.23		5.33534	0.776
5.34535	9.23		5.34535	9.23		5.34535	0.776
5.35536	9.23		5.35536	9.23		5.35536	0.776
5.36537	9.23		5.36537	9.23		5.36537	0.776
5.37538	9.23		5.37538	9.23		5.37538	0.776
5.38539	9.23		5.38539	9.23		5.38539	0.776
5.3954	9.23		5.3954	9.23		5.3954	0.776
5.40541	9.23		5.40541	9.23		5.40541	0.776
5.41542	9.23		5.41542	9.23		5.41542	0.776
5.42543	9.23		5.42543	9.23		5.42543	0.776
5.43544	9.23		5.43544	9.23		5.43544	0.776
5.44545	9.23		5.44545	9.23		5.44545	0.776
5.45546	9.23		5.45546	9.23		5.45546	0.776
5.46547	9.23		5.46547	9.23		5.46547	0.776
5.47548	9.23		5.47548	9.23		5.47548	0.776
5.48549	9.23		5.48549	9.23		5.48549	0.776
5.4955	9.23		5.4955	9.23		5.4955	0.776
5.50551	9.23		5.50551	9.23		5.50551	0.776
5.51552	9.23		5.51552	9.23		5.51552	0.776
5.52553	9.23		5.52553	9.23		5.52553	0.776
5.53554	9.23		5.53554	9.23		5.53554	0.776
5.54555	9.23		5.54555	9.23		5.54555	0.776
5.55556	9.23		5.55556	9.23		5.55556	0.776
5.56557	9.23		5.56557	9.23		5.56557	0.776
5.57558	9.23		5.57558	9.23		5.57558	0.776
5.58559	9.23		5.58559	9.23		5.58559	0.776
5.5956	9.23		5.5956	9.23		5.5956	0.776
5.60561	9.23		5.60561	9.23		5.60561	0.776
5.61562	9.23		5.61562	9.23		5.61562	0.776
5.62563	9.23		5.62563	9.23		5.62563	0.776
5.63564	9.23		5.63564	9.23		5.63564	0.776
5.64565	9.23		5.64565	9.23		5.64565	0.776
5.65566	9.23		5.65566	9.23		5.65566	0.776
5.66567	9.23		5.66567	9.23		5.66567	0.776
5.67568	9.23		5.67568	9.23		5.67568	0.776
5.68569	9.23		5.68569	9.23		5.68569	0.776
5.6957	9.23		5.6957	9.23		5.6957	0.776
5.70571	9.23		5.70571	9.23		5.70571	0.776
5.71572	9.23		5.71572	9.23		5.71572	0.776
5.72573	9.23		5.72573	9.23		5.72573	0.776
5.73574	9.23		5.73574	9.23		5.73574	0.776
5.74575	9.23		5.74575	9.23		5.74575	0.776
5.75576	9.23		5.75576	9.23		5.75576	0.776
5.76577	9.23		5.76577	9.23		5.76577	0.776
5.77578	9.23		5.77578	9.23		5.77578	0.776
5.78579	9.23		5.78579	9.23		5.78579	0.776
5.7958	9.23		5.7958	9.23		5.7958	0.776
5.80581	9.23		5.80581	9.23		5.80581	0.776
5.81582	9.23		5.81582	9.23		5.81582	0.776
5.82583	9.23		5.82583	9.23		5.82583	0.776
5.83584	9.23		5.83584	9.23		5.83584	0.776
5.84585	9.23		5.84585	9.23		5.84585	0.776
5.85586	9.23		5.85586	9.23		5.85586	0.776
5.86587	9.23		5.86587	9.23		5.86587	0.776
5.87588	9.23		5.87588	9.23		5.87588	0.776
5.88589	9.23		5.88589	9.23		5.88589	0.776
5.8959	9.23		5.8959	9.23		5.8959	0.776
5.90591	9.23		5.90591	9.23		5.90591	0.776
5.91592	9.23		5.91592	9.23		5.91592	0.776
5.92593	9.23		5.92593	9.23		5.92593	0.776
5.93594	9.23		5.93594	9.23		5.93594	0.776
5.94595	9.23		5.94595	9.23		5.94595	0.776
5.95596	9.23		5.95596	9.23		5.95596	0.776
5.96597	9.23		5.96597	9.23		5.96597	0.776
5.97598	9.23		5.97598	9.23		5.97598	0.776
5.98599	9.23		5.98599	9.23		5.98599	0.776
5.996	9.23		5.996	9.23		5.996	0.776
6.00601	9.23		6.00601	9.23		6.00601	0.776
6.01602	9.23		6.01602	9.23		6.01602	0.776
6.02603	9.23		6.02603	9.23		6.02603	0.776
6.03604	9.23		6.03604	9.23		6.03604	0.776
6.04605	9.23		6.04605	9.23		6.04605	0.776
6.05606	9.23		6.05606	9.23		6.05606	0.776
6.06607	9.23		6.06607	9.23		6.06607	0.776
6.07608	9.23		6.07608	9.23		6.07608	0.776
6.08609	9.23		6.08609	9.23		6.08609	0.776
6.0961	9.23		6.0961	9.23		6.0961	0.776
6.10611	9.23		6.10611	9.23		6.10611	0.776
6.11612	9.23		6.11612	9.23		6.11612	0.776
6.12613	9.23		6.12613	9.23		6.12613	0.776
6.13614	9.23		6.13614	9.23		6.13614	0.776
6.14615	9.23		6.14615	9.23		6.14615	0.776
6.15616	9.23		6.15616	9.23		6.15616	0.776
6.16617	9.23		6.16617	9.23		6.16617	0.776
6.17618	9.23		6.17618	9.23		6.17618	0.776
6.18619	9.23		6.18619	9.23		6.18619	0.776
6.1962	9.23		6.1962	9.23		6.1962	0.776
6.20621	9.23		6.20621	9.23		6.20621	0.776
6.21622	9.23		6.21622	9.23		6.21622	0.776
6.22623	9.23		6.22623	9.23		6.22623	0.776
6.23624	9.23		6.23624	9.23		6.23624	0.776
6.24625	9.23		6.24625	9.23		6.24625	0.776
6.25626	9.23		6.25626	9.23		6.25626	0.776
6.26627	9.23		6.26627	9.23		6.26627	0.776
6.27628	9.23		6.27628	9.23		6.27628	0.776
6.28629	9.23		6.28629	9.23		6.28629	0.776
6.2963	9.23		6.2963	9.23		6.2963	0.776
6.30631	9.23		6.30631	9.23		6.30631	0.776
6.31632	9.23		6.31632	9.23		6.31632	0.776
6.32633	9.23		6.32633	9.23		6.32633	0.776
6.33634	9.23		6.33634	9.23		6.33634	0.776
6.34635	9.23		6.34635	9.23		6.34635	0.776
6.35636	9.23		6.35636	9.23		6.35636	0.776
6.36637	9.23		6.36637	9.23		6.36637	0.776
6.37638	9.23		6.37638	9.23		6.37638	0.776
6.38639	9.23		6.38639	9.23		6.38639	0.776
6.3964	9.23		6.3964	9.23		6.3964	0.776
6.40641	9.23		6.40641	9.23		6.40641	0.776
6.41642	9.23		6.41642	9.23		6.41642	0.776
6.42643	9.23		6.42643	9.23		6.42643	0.776
6.43644	9.23		6.43644	9.23		6.43644	0.776
6.44645	9.23		6.44645	9.23		6.44645	0.776
6.45646	9.23		6.45646	9.23		6.45646	0.776
6.46647	9.23		6.46647	9.23		6.46647	0.776
6.47648	9.23		6.47648	9.23		6.47648	0.776
6.48649	9.23		6.48649	9.23		6.48649	0.776
6.4965	9.23		6.4965	9.23		6.4965	0.776
6.50651	9.23		6.50651	9.23		6.50651	0.776
6.51652	9.23		6.51652	9.23		6.51652	0.776
6.52653	9.23		6.52653	9.23		6.52653	0.776
6.53654	9.23		6.53654	9.23		6.53654	0.776
6.54655	9.23		6.54655	9.23		6.54655	0.776
6.55656	9.23		6.55656	9.23		6.55656	0.776
6.56657	9.23		6.56657	9.23		6.56657	0.776
6.57658	9.23		6.57658	9.23		6.57658	0.776
6.58659	9.23		6.58659	9.23		6.58659	0.776
6.5966	9.23		6.5966	9.23		6.5966	0.776
6.60661	9.23		6.60661	9.23		6.60661	0.776
6.61662	9.23		6.61662	9.23		6.61662	0.776
6.62663	9.23		6.62663	9.23		6.62663	0.776
6.63664	9.23		6.63664	9.23		6.63664	0.776
6.64665	9.23		6.64665	9.23		6.64665	0.776
6.65666	9.23		6.65666	9.23		6.65666	0.776
6.66667	9.23		6.66667	9.23		6.66667	0.776
6.67668	9.23		6.67668	9.23		6.67668	0.776
6.68669	9.23		6.68669	9.23		6.68669	0.776
6.6967	9.23		6.6967	9.23		6.6967	0.776
6.70671	9.23		6.70671	9.23		6.70671	0.776
6.71672	9.23		6.71672	9.23		6.71672	0.776
6.72673	9.23		6.72673	9.23		6.72673	0.776
6.73674	9.23		6.73674	9.23		6.73674	0.776
6.74675	9.23		6.74675	9.23		6.74675	0.776
6.75676	9.23		6.75676	9.23		6.75676	0.776
6.76677	9.23		6.76677	9.23		6.76677	0.776
6.77678	9.23		6.77678	9.23		6.77678	0.776
6.78679	9.23		6.78679	9.23		6.78679	0.776
6.7968	9.23		6.7968	9.23		6.7968	0.776
6.80681	9.23		6.80681	9.23		6.80681	0.776
6.81682	9.23		6.81682	9.23		6.81682	0.776
6.82683	9.23		6.82683	9.23		6.82683	0.776
6.83684	9.23		6.83684	9.23		6.83684	0.776
6.84685	9.23		6.84685	9.23		6.84685	0.776
6.85686	9.23		6.85686	9.23		6.85686	0.776
6.86687	9.23		6.86687	9.23		6.86687	0.776
6.87688	9.23		6.87688	9.23		6.87688	0.776
6.88689	9.23		6.88689	9.23		6.88689	0.776
6.8969	9.23		6.8969	9.23		6.8969	0.776
6.90691	9.23		6.90691	9.23		6.90691	0.776
6.91692	9.23		6.91692	9.23		6.91692	0.776
6.92693	9.23		6.92693	9.23		6.92693	0.776
6.93694	9.23		6.93694	9.23		6.93694	0.776
6.94695	9.23		6.94695	9.23		6.94695	0.776
6.95696	9.23		6.95696	9.23		6.95696	0.776
6.96697	9.23		6.96697	9.23		6.96697	0.776
6.97698	9.23		6.97698	9.23		6.97698	0.776
6.98699	9.23		6.98699	9.23		6.98699	0.776
6.997	9.23		6.997	9.23		6.997	0.776
7.00701	9.23		7.00701	9.23		7.00701	0.776
7.01702	9.23		7.01702	9.23		7.01702	0.776
7.02703	9.23		7.02703	9.23		7.02703	0.776
7.03704	9.23		7.03704	9.23		7.03704	0.776
7.04705	9.23		7.04705	9.23		7.04705	0.776
7.05706	9.23		7.05706	9.23		7.05706	0.776
7.06707	9.23		7.06707	9.23		7.06707	0.776
7.07708	9.23		7.07708	9.23		7.07708	0.776
7.08709	9.23		7.08709	9.23		7.08709	0.776
7.0971	9.23		7.0971	9.23		7.0971	0.776
7.10711	9.23		7.10711	9.23		7.10711	0.776
7.11712	9.23		7.11712	9.23		7.11712	0.776
7.12713	9.23		7.12713	9.23		7.12713	0.776
7.13714	9.23		7.13714	9.23		7.13714	0.776
7.14715	9.23		7.14715	9.23		7.14715	0.776
7.15716	9.23		7.15716	9.23		7.15716	0.776
7.16717	9.23		7.16717	9.23		7.16717	0.776
7.17718	9.23		7.17718	9.23		7.17718	0.776
7.18719	9.23		7.18719	9.23		7.18719	0.776
7.1972	9.23		7.1972	9.23		7.1972	0.776
7.20721	9.23		7.20721	9.23		7.20721	0.776
7.21722	9.23		7.21722	9.23		7.21722	0.776
7.22723	9.23		7.22723	9.23		7.22723	0.776
7.23724	9.23		7.23724	9.23		7.23724	0.776
7.24725	9.23		7.24725	9.23		7.24725	0.776
7.25726	9.23		7.25726	9.23		7.25726	0.776
7.26727	9.23		7.26727	9.23		7.26727	0.776
7.27728	9.23		7.27728	9.23		7.27728	0.776
7.28729	9.23		7.28729	9.23		7.28729	0.776
7.2973	9.23		7.2973	9.23		7.2973	0.776
7.30731	9.23		7.30731	9.23		7.30731	0.776
7.31732	9.23		7.31732	9.23		7.31732	0.776
7.32733	9.23		7.32733	9.23		7.32733	0.776
7.33734	9.23		7.33734	9.23		7.33734	0.776
7.34735	9.23		7.34735	9.23		7.34735	0.776
7.35736	9.23		7.35736	9.23		7.35736	0.776
7.36737	9.23		7.36737	9.23		7.36737	0.776
7.37738	9.23		7.37738	9.23		7.37738	0.776
7.38739	9.23		7.38739	9.23		7.38739	0.776
7.3974	9.23		7.3974	9.23		7.3974	0.776
7.40741	9.23		7.40741	9.23		7.40741	0.776
7.41742	9.23		7.41742	9.23		7.41742	0.776
7.42743	9.23		7.42743	9.23		7.42743	0.776
7.43744	9.23		7.43744	9.23		7.43744	0.776
7.44745	9.23		7.44745	9.23		7.44745	0.776
7.45746	9.23		7.45746	9.23		7.45746	0.776
7.46747	9.23		7.46747	9.23		7.46747	0.776
7.47748	9.23		7.47748	9.23		7.47748	0.776
7.48749	9.23		7.48749	9.23		7.48749	0.776
7.4975	9.23		7.4975	9.23		7.4975	0.776
7.50751	9.23		7.50751	9.23		7.50751	0.776
7.51752	9.23		7.51752	9.23		7.51752	0.776
7.52753	9.23		7.52753	9.23		7.52753	0.776
7.53754	9.23		7.53754	9.23		7.53754	0.776
7.54755	9.23		7.54755	9.23		7.54755	0.776
7.55756	9.23		7.55756	9.23		7.55756	0.776
7.56757	9.23		7.56757	9.23		7.56757	0.776
7.57758	9.23		7.57758	9.23		7.57758	0.776
7.58759	9.23		7.58759	9.23		7.58759	0.776
7.5976	9.23		7.5976	9.23		7.5976	0.776
7.60761	9.23		7.60761	9.23		7.60761	0.776
7.61762	9.23		7.61762	9.23		7.61762	0.776
7.62763	9.23		7.62763	9.23		7.62763	0.776
7.63764	9.23		7.63764	9.23		7.63764	0.776
7.64765	9.23		7.64765	9.23		7.64765	0.776
7.65766	9.23		7.65766	9.23		7.65766	0.776
7.66767	9.23		7.66767	9.23		7.66767	0.776
7.67768	9.23		7.67768	9.23		7.67768	0.776
7.68769	9.23		7.68769	9.23		7.68769	0.776
7.6977	9.23		7.6977	9.23		7.6977	0.776
7.70771	9.23		7.70771	9.23		7.70771	0.776
7.71772	9.23		7.71772	9.23		7.71772	0.776
7.72773	9.23		7.72773	9.23		7.72773	0.776
7.73774	9.23		7.73774	9.23		7.73774	0.776
7.74775	9.23		7.74775	9.23		7.74775	0.776
7.75776	9.23		7.75776	9.23		7.75776	0.776
7.76777	9.23		7.76777	9.23		7.76777	0.776
7.77778	9.23		7.77778	9.23		7.77778	0.776
7.78779	9.23		7.78779	9.23		7.78779	0.776
7.7978	9.23		7.7978	9.23		7.7978	0.776
7.80781	9.23		7.80781	9.23		7.80781	0.776
7.81782	9.23		7.81782	9.23		7.81782	0.776
7.82783	9.23		7.82783	9.23		7.82783	0.776
7.83784	9.23		7.83784	9.23		7.83784	0.776
7.84785	9.23		7.84785	9.23		7.84785	0.776
7.85786	9.23		7.85786	9.23		7.85786	0.776
7.86787	9.23		7.86787	9.23		7.86787	0.776
7.87788	9.23		7.87788	9.23		7.87788	0.776
7.88789	9.23		7.88789	9.23		7.88789	0.776
7.8979	9.23		7.8979	9.23		7.8979	0.776
7.90791	9.23		7.90791	9.23		7.90791	0.776
7.91792	9.23		7.91792	9.23		7.91792	0.776
7.92793	9.23		7.92793	9.23		7.92793	0.776
7.93794	9.23		7.93794	9.23		7.93794	0.776
7.94795	9.23		7.94795	9.23		7.94795	0.776
7.95796	9.23		7.95796	9.23		7.95796	0.776
7.96797	9.23		7.96797	9.23		7.96797	0.776
7.97798	9.23		7.97798	9.23		7.97798	0.776
7.98799	9.23		7.98799	9.23		7.98799	0.776
7.998	9.23		7.998	9.23		7.998	0.776
8.00801	9.23		8.00801	9.23		8.00801	0.776
8.01802	9.23		8.01802	9.23		8.01802	0.776
8.02803	9.23		8.02803	9.23		8.02803	0.776
8.03804	9.23		8.03804	9.23		8.03804	0.776
8.04805	9.23		8.04805	9.23		8.04805	0.776
8.05806	9.23		8.05806	9.23		8.05806	0.776
8.06807	9.23		8.06807	9.23		8.06807	0.776
8.07808	9.23		8.07808	9.23		8.07808	0.776
8.08809	9.23		8.08809	9.23		8.08809	0.776
8.0981	9.23		8.0981	9.23		8.0981	0.776
8.10811	9.23		8.10811	9.23		8.10811	0.776
8.11812	9.23		8.11812	9.23		8.11812	0.776
8.12813	9.23		8.12813	9.23		8.12813	0.776
8.13814	9.23		8.13814	9.23		8.13814	0.776
8.14815	9.23		8.14815	9.23		8.14815	0.776
8.15816	9.23		8.15816	9.23		8.15816	0.776
8.16817	9.23		8.16817	9.23		8.16817	0.776
8.17818	9.23		8.17818	9.23		8.17818	0.776
8.18819	9.23		8.18819	9.23		8.18819	0.776
8.1982	9.23		8.1982	9.23		8.1982	0.776
8.20821	9.23		8.20821	9.23		8.20821	0.776
8.21822	9.23		8.21822	9.23		8.21822	0.776
8.22823	9.23		8.22823	9.23		8.22823	0.776
8.23824	9.23		8.23824	9.23		8.23824	0.776
8.24825	9.23		8.24825	9.23		8.24825	0.776
8.25826	9.23		8.25826	9.23		8.25826	0.776
8.26827	9.23		8.26827	9.23		8.26827	0.776
8.27828	9.23		8.27828	9.23		8.27828	0.776
8.28829	9.23		8.28829	9.23		8.28829	0.776
8.2983	9.23		8.2983	9.23		8.2983	0.776
8.30831	9.23		8.30831	9.23		8.30831	0.776
8.31832	9.23		8.31832	9.23		8.31832	0.776
8.32833	9.23		8.32833	9.23		8.32833	0.776
8.33834	9.23		8.33834	9.23		8.33834	0.776
8.34835	9.23		8.34835	9.23		8.34835	0.776
8.35836	9.23		8.35836	9.23		8.35836	0.776
8.36837	9.23		8.36837	9.23		8.36837	0.776
8.37838	9.23		8.37838	9.23		8.37838	0.776
8.38839	9.23		8.38839	9.23		8.38839	0.776
8.3984	9.23		8.3984	9.23		8.3984	0.776
8.40841	9.23		8.40841	9.23		8.40841	0.776
8.41842	9.23		8.41842	9.23		8.41842	0.776
8.42843	9.23		8.42843	9.23		8.42843	0.776
8.43844	9.23		8.43844	9.23		8.43844	0.776
8.44845	9.23		8.44845	9.23		8.44845	0.776
8.45846	9.23		8.45846	9.23		8.45846	0.776
8.46847	9.23		8.46847	9.23		8.46847	0.776
8.47848	9.23		8.47848	9.23		8.47848	0.776
8.48849	9.23		8.48849	9.23		8.48849	0.776
8.4985	9.23		8.4985	9.23		8.4985	0.776
8.50851	9.23		8.50851	9.23		8.50851	0.776
8.51852	9.23		8.51852	9.23		8.51852	0.776
8.52853	9.23		8.52853	9.23		8.52853	0.776
8.53854	9.23		8.53854	9.23		8.53854	0.776
8.54855	9.23		8.54855	9.23		8.54855	0.776
8.55856	9.23		8.55856	9.23		8.55856	0.776
8.56857	9.23		8.56857	9.23		8.56857	0.776
8.57858	9.23		8.57858	9.23		8.57858	0.776
8.58859	9.23		8.58859	9.23		8.58859	0.776
8.5986	9.23		8.5986	9.23		8.5986	0.776
8.60861	9.23		8.60861	9.23		8.60861	0.776
8.61862	9.23		8.61862	9.23		8.61862	0.776
8.62863	9.23		8.62863	9.23		8.62863	0.776
8.63864	9.23		8.63864	9.23		8.63864	0.776
8.64865	9.23		8.64865	9.23		8.64865	0.776
8.65866	9.23		8.65866	9.23		8.65866	0.776
8.66867	9.23		8.66867	9.23		8.66867	0.776
8.67868	9.23		8.67868	9.23		8.67868	0.776
8.68869	9.23		8.68869	9.23		8.68869	0.776
8.6987	9.23		8.6987	9.23		8.6987	0.776
8.70871	9.23		8.70871	9.23		8.70871	0.776
8.71872	9.23		8.71872	9.23		8.71872	0.776
8.72873	9.23		8.72873	9.23		8.72873	0.776
8.73874	9.23		8.73874	9.23		8.73874	0.776
8.74875	9.23		8.74875	9.23		8.74875	0.776
8.75876	9.23		8.75876	9.23		8.75876	0.776
8.76877	9.23		8.76877	9.23		8.76877	0.776
8.77878	9.23		8.77878	9.23		8.77878	0.776
8.78879	9.23		8.78879	9.23		8.78879	0.776
8.7988	9.23		8.7988	9.23		8.7988	0.776
8.80881	9.23		8.80881	9.23		8.80881	0.776
8.81882	9.23		8.81882	9.23		8.81882	0.776
8.82883	9.23		8.82883	9.23		8.82883	0.776
8.83884	9.23		8.83884	9.23		8.83884	0.776
8.84885	9.23		8.84885	9.23		8.84885	0.776
8.85886	9.23		8.85886	9.23		8.85886	0.776
8.86887	9.23		8.86887	9.23		8.86887	0.776
8.87888	9.23		8.87888	9.23		8.87888	0.776
8.88889	9.23		8.88889	9.23		8.88889	0.776
8.8989	9.23		8.8989	9.23		8.8989	0.776
8.90891	9.23		8.90891	9.23		8.90891	0.776
8.91892	9.23		8.91892	9.23		8.91892	0.776
8.92893	9.23		8.92893	9.23		8.92893	0.776
8.93894	9.23		8.93894	9.23		8.93894	0.776
8.94895	9.23		8.94895	9.23		8.94895	0.776
8.95896	9.23		8.95896	9.23		8.95896	0.776
8.96897	9.23		8.96897	9.23		8.96897	0.776
8.97898	9.23		8.97898	9.23		8.97898	0.776
8.98899	9.23		8.98899	9.23		8.98899	0.776
8.999	9.23		8.999	9.23		8.999	0.776
9.00901	9.23		9.00901	9.23		9.00901	0.776
9.01902	9.23		9.01902	9.23		9.01902	0.776
9.02903	9.23		9.02903	9.23		9.02903	0.776
9.03904	9.23		9.03904	9.23		9.03904	0.776
9.04905	9.23		9.04905	9.23		9.04905	0.776
9.05906	9.23		9.05906	9.23		9.05906	0.776
9.06907	9.23		9.06907	9.23		9.06907	0.776
9.07908	9.23		9.07908	9.23		9.07908	0.776
9.08909	9.23		9.08909	9.23		9.08909	0.776
9.0991	9.23		9.0991	9.23		9.0991	0.776
9.10911	9.23		9.10911	9.23		9.10911	0.776
9.11912	9.23		9.11912	9.23		9.11912	0.776
9.12913	9.23		9.12913	9.23		9.12913	0.776
9.13914	9.23		9.13914	9.23		9.13914	0.776
9.14915	9.23		9.14915	9.23		9.14915	0.776
9.15916	9.23		9.15916	9.23		9.15916	0.776
9.16917	9.23		9.16917	9.23		9.16917	0.776
9.17918	9.23		9.17918	9.23		9.17918	0.776
9.18919	9.23		9.18919	9.23		9.18919	0.776
9.1992	9.23		9.1992	9.23		9.1992	0.776
9.20921	9.23		9.20921	9.23		9.20921	0.776
9.21922	9.23		9.21922	9.23		9.21922	0.776
9.22923	9.23		9.22923	9.23		9.22923	0.776
9.23924	9.23		9.23924	9.23		9.23924	0.776
9.24925	9.23		9.24925	9.23		9.24925	0.776
9.25926	9.23		9.25926	9.23		9.25926	0.776
9.26927	9.23		9.26927	9.23		9.26927	0.776
9.27928	9.23		9.27928	9.23		9.27928	0.776
9.28929	9.23		9.28929	9.23		9.28929	0.776
9.2993	9.23		9.2993	9.23		9.2993	0.776
9.30931	9.23		9.30931	9.23		9.30931	0.776
9.31932	9.23		9.31932	9.23		9.31932	0.776
9.32933	9.23		9.32933	9.23		9.32933	0.776
9.33934	9.23		9.33934	9.23		9.33934	0.776
9.34935	9.23		9.34935	9.23		9.34935	0.776
9.35936	9.23		9.35936	9.23		9.35936	0.776
9.36937	9.23		9.36937	9.23		9.36937	0.776
9.37938	9.23		9.37938	9.23		9.37938	0.776
9.38939	9.23		9.38939	9.23		9.38939	0.776
9.3994	9.23		9.3994	9.23		9.3994	0.776
9.40941	9.23		9.40941	9.23		9.40941	0.776
9.41942	9.23		9.41942	9.23		9.41942	0.776
9.42943	9.23		9.42943	9.23		9.42943	0.776
9.43944	9.23		9.43944	9.23		9.43944	0.776
9.44945	9.23		9.44945	9.23		9.44945	0.776
9.45946	9.23		9.45946	9.23		9.45946	0.776
9.46947	9.23		9.46947	9.23		9.46947	0.776
9.47948	9.23		9.47948	9.23		9.47948	0.776
9.48949	9.23		9.48949	9.23		9.48949	0.776
9.4995	9.23		9.4995	9.23		9.4995	0.776
9.50951	9.23		9.50951	9.23		9.50951	0.776
9.51952	9.23		9.51952	9.23		9.51952	0.776
9.52953	9.23		9.52953	9.23		9.52953	0.776
9.53954	9.23		9.53954	9.23		9.53954	0.776
9.54955	9.23		9.54955	9.23		9.54955	0.776
9.55956	9.23		9.55956	9.23		9.55956	0.776
9.56957	9.23		9.56957	9.23		9.56957	0.776
9.57958	9.23		9.57958	9.23		9.57958	0.776
9.58959	9.23		9.58959	9.23		9.58959	0.776
9.5996	9.23		9.5996	9.23		9.5996	0.776
9.60961	9.23		9.60961	9.23		9.60961	0.776
9.61962	9.23		9.61962	9.23		9.61962	0.776
9.62963	9.23		9.62963	9.23		9.62963	0.776
9.63964	9.23		9.63964	9.23		9.63964	0.776
9.64965	9.23		9.64965	9.23		9.64965	0.776
9.65966	9.23		9.65966	9.23		9.65966	0.776
9.66967	9.23		9.66967	9.23		9.66967	0.776
9.67968	9.23		9.67968	9.23		9.67968	0.776
9.68969	9.23		9.68969	9.23		9.68969	0.776
9.6997	9.23		9.6997	9.23		9.6997	0.776
9.70971	9.23		9.70971	9.23		9.70971	0.776
9.71972	9.23		9.71972	9.23		9.71972	0.776
9.72973	9.23		9.72973	9.23		9.72973	0.776
9.73974	9.23		9.73974	9.23		9.73974	0.776
9.74975	9.23		9.74975	9.23		9.74975	0.776
9.75976	9.23		9.75976	9.23		9.75976	0.776
9.76977	9.23		9.76977	9.23		9.76977	0.776
9.77978	9.23		9.77978	9.23		9.77978	0.776
9.78979	9.23		9.78979	9.23		9.78979	0.776
9.7998	9.23		9.7998	9.23		9.7998	0.776
9.80981	9.23		9.80981	9.23		9.80981	0.776
9.81982	9.23		9.81982	9.23		9.81982	0.776
9.82983	9.23		9.82983	9.23		9.82983	0.776
9.83984	9.23		9.83984	9.23		9.83984	0.776
9.84985	9.23		9.84985	9.23		9.84985	0.776
9.85986	9.23		9.85986	9.23		9.85986	0.776
9.86987	9.23		9.86987	9.23		9.86987	0.776
9.87988	9.23		9.87988	9.23		9.87988	0.776
9.88989	9.23		9.88989	9.23		9.88989	0.776
9.8999	9.23		9.8999	9.23		9.8999	0.776
9.90991	9.23		9.90991	9.23		9.90991	0.776
9.91992	9.23		9.91992	9.23		9.91992	0.776
9.92993	9.23		9.92993	9.23		9.92993	0.776
9.93994	9.23		9.93994	9.23		9.93994	0.776
9.94995	9.23		9.94995	9.23		9.94995	0.776
9.95996	9.23		9.95996	9.23		9.95996	0.776
9.96997	9.23		9.96997	9.23		9.96997	0.776
9.97998	9.23		9.97998	9.23		9.97998	0.776
9.98999	9.23		9.98999	9.23		9.98999	0.776
10	9.23		10	9.23		10	0.776

## Sheet: Fig. 3a
Time	A	B	C	D	E
1320.03	-0.00035043	0.00838	-0.00191	0.01257	0.01566
1320.23	-0.00034372	0.00809	0.00116	0.01928	0.0275
1320.43	-0.00023205	0.00876	0.00428	0.02859	0.04183
1320.63	-0.00018924	0.00937	0.00781	0.03877	0.0578
1320.83	1.936e-05	0.01053	0.01089	0.04993	0.07595
1321.03	6.045e-05	0.01201	0.01458	0.06305	0.09533
1321.23	0.00086414	0.01364	0.01869	0.07653	0.11591
1321.43	0.00143	0.01511	0.02285	0.09089	0.13704
1321.63	0.00178	0.017	0.02719	0.10584	0.15724
1321.83	0.00254	0.01941	0.03168	0.12083	0.17733
1322.03	0.00325	0.0217	0.03551	0.13542	0.19548
1322.23	0.00364	0.02421	0.03947	0.1489	0.21153
1322.43	0.0047	0.02621	0.04414	0.16168	0.22637
1322.63	0.00513	0.02883	0.04793	0.17424	0.23975
1322.83	0.00627	0.03161	0.05201	0.18646	0.25185
1323.03	0.00625	0.03325	0.05557	0.19778	0.26343
1323.23	0.00646	0.03544	0.05956	0.20935	0.27383
1323.43	0.00645	0.03779	0.06339	0.21992	0.28321
1323.63	0.00751	0.03944	0.06759	0.22995	0.29194
1323.83	0.00756	0.04151	0.07129	0.23932	0.29995
1324.03	0.00806	0.04336	0.07494	0.24868	0.30839
1324.23	0.0081	0.04523	0.07883	0.25788	0.31687
1324.43	0.00798	0.0478	0.0816	0.26761	0.32412
1324.63	0.00806	0.04982	0.08468	0.27581	0.33062
1324.83	0.00868	0.05181	0.0875	0.28379	0.33744
1325.03	0.00955	0.05371	0.09055	0.29225	0.34354
1325.23	0.01107	0.05551	0.09375	0.29964	0.34965
1325.43	0.01188	0.05682	0.09665	0.30754	0.35489
1325.63	0.01263	0.05896	0.10019	0.31501	0.35998
1325.83	0.0139	0.0607	0.10287	0.32173	0.3649
1326.03	0.01548	0.06219	0.10607	0.32861	0.36942
1326.23	0.01642	0.06394	0.10946	0.33593	0.37342
1326.43	0.01722	0.06546	0.11265	0.34272	0.37774
1326.63	0.01775	0.06713	0.11516	0.34946	0.38119
1326.83	0.01871	0.06845	0.11841	0.35618	0.38513
1327.03	0.01883	0.06965	0.12134	0.36217	0.38892
1327.23	0.01955	0.07111	0.12438	0.36857	0.39258
1327.43	0.02035	0.07292	0.12698	0.37397	0.39591
1327.63	0.02062	0.07338	0.13009	0.37917	0.39915
1327.83	0.02044	0.07441	0.13302	0.38489	0.40189
1328.03	0.02025	0.07539	0.136	0.39097	0.40475
1328.23	0.02013	0.07675	0.1392	0.39611	0.40809
1328.43	0.01929	0.0781	0.14166	0.4014	0.41027
1328.63	0.01933	0.07977	0.14431	0.40599	0.41286
1328.83	0.02034	0.08113	0.14694	0.4102	0.4159
1329.03	0.0208	0.08315	0.14947	0.41502	0.41852
1329.23	0.02138	0.08501	0.15189	0.41902	0.42069
1329.43	0.02165	0.0871	0.1544	0.42374	0.42338
1329.63	0.02267	0.08934	0.1569	0.42769	0.42593
1329.83	0.02373	0.09157	0.15921	0.43214	0.42797
1330.03	0.02515	0.09365	0.16236	0.43727	0.43042
1330.23	0.02545	0.09554	0.16485	0.4423	0.43216
1330.43	0.02611	0.09784	0.16692	0.44571	0.4342
1330.63	0.02736	0.09963	0.16942	0.44998	0.43652
1330.83	0.02794	0.10127	0.17227	0.45382	0.43877
1331.03	0.02822	0.10291	0.17391	0.45719	0.4403
1331.23	0.02852	0.10455	0.17694	0.46132	0.4426
1331.43	0.02854	0.10651	0.17932	0.4653	0.44366
1331.63	0.02848	0.10701	0.18276	0.46954	0.44471
1331.83	0.0282	0.10832	0.18541	0.47391	0.446
1332.03	0.02791	0.11013	0.18824	0.47777	0.44798
1332.23	0.02758	0.11171	0.19087	0.48046	0.44992
1332.43	0.02752	0.11322	0.19308	0.48361	0.45196
1332.63	0.02763	0.11507	0.19514	0.48617	0.45345
1332.83	0.02823	0.11613	0.19731	0.48908	0.45549
1333.03	0.02814	0.11746	0.19911	0.49189	0.45729
1333.23	0.02922	0.11846	0.20058	0.49487	0.4589
1333.43	0.02946	0.11999	0.20256	0.49824	0.46099
1333.63	0.03022	0.12128	0.20429	0.50136	0.46294
1333.83	0.0312	0.12293	0.20641	0.50456	0.46477
1334.03	0.03236	0.12384	0.20775	0.50736	0.46672
1334.23	0.03314	0.12513	0.20951	0.51063	0.46759
1334.43	0.0339	0.12653	0.21045	0.51267	0.46852
1334.63	0.03455	0.12729	0.21254	0.51538	0.47003
1334.83	0.03463	0.12871	0.21423	0.51789	0.47064
1335.03	0.03511	0.12969	0.21655	0.52045	0.47212
1335.23	0.03563	0.13126	0.21893	0.52356	0.47337
1335.43	0.03586	0.1334	0.22115	0.52658	0.47456
1335.63	0.03647	0.13476	0.22371	0.5288	0.47552
1335.83	0.03654	0.13661	0.22552	0.53103	0.47708
1336.03	0.03765	0.13839	0.22757	0.53339	0.47769
1336.23	0.03806	0.13975	0.22959	0.53561	0.47863
1336.43	0.03837	0.14117	0.23149	0.53762	0.47918
1336.63	0.03862	0.14261	0.23369	0.53985	0.47995
1336.83	0.03937	0.14334	0.23503	0.54164	0.48087
1337.03	0.03982	0.14446	0.23663	0.54344	0.48193
1337.23	0.04048	0.14559	0.23859	0.54505	0.48247
1337.43	0.04053	0.14753	0.2404	0.54705	0.48341
1337.63	0.04145	0.14868	0.24228	0.54883	0.4847
1337.83	0.04273	0.14974	0.24383	0.54992	0.48556
1338.03	0.04328	0.15053	0.24531	0.55215	0.48642
1338.23	0.04344	0.1513	0.24693	0.55442	0.48647
1338.43	0.04362	0.15228	0.24824	0.55524	0.48706
1338.63	0.04385	0.15307	0.24961	0.55707	0.48868
1338.83	0.04387	0.15415	0.2514	0.55949	0.48931
1339.03	0.04438	0.15514	0.25267	0.56122	0.49016
1339.23	0.04464	0.15651	0.25375	0.56318	0.49104
1339.43	0.04532	0.15836	0.25519	0.56482	0.49205
1339.63	0.04595	0.15935	0.25658	0.56641	0.49243
1339.83	0.04607	0.16029	0.25741	0.56874	0.49276
1340.03	0.04667	0.16115	0.2592	0.57095	0.49331
1340.23	0.04647	0.16248	0.26083	0.57275	0.49391
1340.43	0.04592	0.16341	0.26215	0.57457	0.49433
1340.63	0.0461	0.16458	0.26381	0.57649	0.49513
1340.83	0.04652	0.16531	0.26494	0.57832	0.49585
1341.03	0.04622	0.1665	0.26684	0.58021	0.49662
1341.23	0.04657	0.16813	0.26872	0.58153	0.49712
1341.43	0.047	0.16942	0.2706	0.58342	0.49769
1341.63	0.04699	0.1701	0.2724	0.58388	0.49902
1341.83	0.04692	0.17112	0.27402	0.58504	0.49973
1342.03	0.04688	0.17205	0.27563	0.58696	0.50059
1342.23	0.04694	0.17306	0.27657	0.58911	0.50132
1342.43	0.04721	0.17428	0.27789	0.5903	0.50199
1342.63	0.0472	0.17524	0.27901	0.59212	0.50317
1342.83	0.04766	0.17612	0.28034	0.59378	0.50307
1343.03	0.04823	0.17714	0.28138	0.5947	0.50399
1343.23	0.04887	0.17838	0.28246	0.59572	0.50424
1343.43	0.04958	0.17994	0.28344	0.59722	0.50453
1343.63	0.05005	0.18068	0.28453	0.59774	0.50444
1343.83	0.05036	0.18158	0.28548	0.59888	0.50506
1344.03	0.05107	0.18246	0.28644	0.6003	0.50554
1344.23	0.0513	0.18345	0.28757	0.60221	0.50604
1344.43	0.05091	0.18405	0.28823	0.60411	0.50669
1344.63	0.05128	0.18502	0.28913	0.6056	0.50787
1344.83	0.05161	0.18601	0.29047	0.60681	0.50918
1345.03	0.05149	0.18718	0.291	0.60786	0.50973
1345.23	0.05158	0.18811	0.29214	0.60899	0.51013
1345.43	0.05197	0.18857	0.29304	0.60953	0.51092
1345.63	0.05202	0.1894	0.29391	0.60992	0.5117
1345.83	0.05216	0.19042	0.29511	0.61096	0.51189
1346.03	0.05263	0.19129	0.29627	0.61237	0.51293
1346.23	0.05316	0.19286	0.29718	0.61358	0.51332
1346.43	0.05326	0.1942	0.29874	0.61361	0.51343
1346.63	0.05357	0.195	0.29988	0.61417	0.51376
1346.83	0.05444	0.19575	0.30117	0.61525	0.51393
1347.03	0.05505	0.19721	0.30218	0.61583	0.51445
1347.23	0.05642	0.19775	0.30315	0.61665	0.51455
1347.43	0.05681	0.19802	0.30463	0.61798	0.51486
1347.63	0.05808	0.19861	0.30593	0.61895	0.51542
1347.83	0.05818	0.19908	0.30757	0.62084	0.51552
1348.03	0.0584	0.20002	0.3087	0.62312	0.51578
1348.23	0.0587	0.20144	0.31015	0.62415	0.51682
1348.43	0.05794	0.20258	0.31124	0.62527	0.51775
1348.63	0.0581	0.20378	0.31206	0.62628	0.51807
1348.83	0.05816	0.20448	0.3129	0.62714	0.51788
1349.03	0.05834	0.20529	0.31342	0.62885	0.51748
1349.23	0.05805	0.20579	0.31439	0.63029	0.5173
1349.43	0.05815	0.20678	0.31507	0.63031	0.5171
1349.63	0.05802	0.2078	0.31596	0.63095	0.51702
1349.83	0.05796	0.20931	0.31709	0.63174	0.51773
1350.03	0.0581	0.21045	0.31774	0.63259	0.51849
1350.23	0.05831	0.21211	0.31829	0.6326	0.5181
1350.43	0.0593	0.21271	0.31904	0.63273	0.51815
1350.63	0.06006	0.21324	0.32029	0.63231	0.51885
1350.83	0.06095	0.21394	0.32162	0.6326	0.51948
1351.03	0.06182	0.21469	0.3222	0.6324	0.5204
1351.23	0.06257	0.21502	0.32333	0.63317	0.52151
1351.43	0.0628	0.21638	0.3249	0.63416	0.52218
1351.63	0.06428	0.21713	0.32618	0.63439	0.52266
1351.83	0.06419	0.21821	0.32738	0.63506	0.52261
1352.03	0.06467	0.21974	0.32833	0.63532	0.52282
1352.23	0.06479	0.22111	0.32948	0.63532	0.52295
1352.43	0.06441	0.2216	0.33096	0.6369	0.52346
1352.63	0.06456	0.22234	0.33157	0.63769	0.52316
1352.83	0.06467	0.22307	0.33281	0.63886	0.52281
1353.03	0.0649	0.22422	0.33387	0.64069	0.52283
1353.23	0.06476	0.22525	0.33423	0.64138	0.52327
1353.43	0.06451	0.22652	0.33492	0.64196	0.52384
1353.63	0.06476	0.22693	0.33569	0.64361	0.5248
1353.83	0.06465	0.22771	0.33566	0.64471	0.52586
1354.03	0.065	0.22802	0.33587	0.64576	0.52577
1354.23	0.06546	0.22889	0.33629	0.64652	0.52583
1354.43	0.06654	0.22901	0.33692	0.64698	0.52663
1354.63	0.06599	0.2292	0.33768	0.64751	0.52747
1354.83	0.0665	0.22963	0.33818	0.64893	0.52805
1355.03	0.06739	0.23015	0.33888	0.64976	0.52888
1355.23	0.06748	0.23063	0.33969	0.65073	0.52985
1355.43	0.06777	0.2312	0.34086	0.65108	0.5295
1355.63	0.06869	0.23146	0.34189	0.65103	0.52953
1355.83	0.06866	0.2318	0.34275	0.65196	0.52943
1356.03	0.06868	0.23222	0.34369	0.65216	0.52926
1356.23	0.0692	0.23266	0.34474	0.65264	0.52961
1356.43	0.06983	0.23304	0.34541	0.65361	0.53007
1356.63	0.0701	0.23416	0.34649	0.65377	0.52952
1356.83	0.07103	0.23513	0.34744	0.6543	0.52937
1357.03	0.0717	0.23609	0.34786	0.65447	0.52931
1357.23	0.07197	0.23696	0.34798	0.65491	0.53001
1357.43	0.07268	0.23761	0.34912	0.6555	0.53042
1357.63	0.07346	0.23776	0.34949	0.65617	0.53089
1357.83	0.07384	0.2387	0.34924	0.65608	0.53096
1358.03	0.07436	0.2398	0.34978	0.65687	0.53098
1358.23	0.07499	0.24095	0.35008	0.65766	0.5317
1358.43	0.07571	0.24154	0.35003	0.65768	0.53225
1358.63	0.07577	0.24187	0.35065	0.65817	0.53279
1358.83	0.0765	0.24326	0.35171	0.659	0.53305
1359.03	0.07715	0.24438	0.35188	0.65869	0.53329
1359.23	0.07739	0.24587	0.35255	0.65874	0.53375
1359.43	0.07783	0.24723	0.35362	0.65886	0.53318
1359.63	0.07858	0.24842	0.35446	0.65928	0.53285
1359.83	0.07828	0.24899	0.35517	0.66035	0.5329
1360.03	0.07821	0.25035	0.3558	0.66039	0.53283
1360.23	0.07817	0.2516	0.35661	0.66084	0.53278
1360.43	0.07811	0.25245	0.35757	0.66195	0.53292
1360.63	0.07767	0.25332	0.35916	0.66299	0.53298
1360.83	0.07806	0.25325	0.36011	0.66335	0.5331
1361.03	0.0782	0.25352	0.36097	0.66491	0.53329
1361.23	0.07815	0.25398	0.36204	0.66594	0.53381
1361.43	0.07874	0.2541	0.36332	0.6664	0.53462
1361.63	0.07839	0.25427	0.36382	0.66725	0.53545
1361.83	0.07805	0.25451	0.36469	0.66715	0.53603
1362.03	0.07846	0.25509	0.36518	0.66781	0.537
1362.23	0.079	0.25518	0.36611	0.66812	0.53774
1362.43	0.07923	0.25534	0.36605	0.66779	0.53788
1362.63	0.07964	0.25536	0.36657	0.66797	0.53868
1362.83	0.07964	0.25624	0.36664	0.66869	0.5386
1363.03	0.08007	0.25685	0.36618	0.66841	0.5393
1363.23	0.08012	0.25715	0.36727	0.66953	0.53985
1363.43	0.08006	0.25785	0.36722	0.67002	0.53959
1363.63	0.07994	0.25824	0.36764	0.6708	0.53983
1363.83	0.07978	0.2589	0.36729	0.67126	0.54073
1364.03	0.08029	0.25918	0.36797	0.67202	0.54106
1364.23	0.08039	0.26012	0.36838	0.67304	0.54101
1364.43	0.08072	0.26047	0.36911	0.67447	0.54172
1364.63	0.0811	0.26113	0.36972	0.675	0.54126
1364.83	0.08166	0.26124	0.37069	0.67479	0.54073
1365.03	0.08196	0.26184	0.37091	0.67553	0.54046
1365.23	0.08221	0.26273	0.37189	0.67584	0.53983
1365.43	0.0823	0.26296	0.37257	0.67595	0.54009
1365.63	0.08229	0.26381	0.37298	0.6756	0.53995
1365.83	0.08282	0.26482	0.37354	0.67521	0.5399
1366.03	0.08415	0.26549	0.37382	0.67518	0.53913
1366.23	0.08435	0.26645	0.37426	0.67536	0.53901
1366.43	0.0848	0.26731	0.37406	0.6751	0.53863
1366.63	0.08452	0.26767	0.3742	0.67524	0.53904
1366.83	0.08391	0.26835	0.37463	0.676	0.53889
1367.03	0.08363	0.26893	0.37498	0.6764	0.53945
1367.23	0.08381	0.26906	0.3758	0.67676	0.53926
1367.43	0.08348	0.26963	0.37583	0.677	0.53992
1367.63	0.08355	0.27009	0.3762	0.67745	0.54047
1367.83	0.08343	0.27087	0.37631	0.67753	0.54107
1368.03	0.08325	0.27147	0.37711	0.6782	0.54141
1368.23	0.08328	0.27235	0.37728	0.67857	0.54146
1368.43	0.08346	0.27253	0.37795	0.67886	0.54182
1368.63	0.08343	0.27289	0.37864	0.6791	0.54133
1368.83	0.08342	0.27295	0.37959	0.67908	0.54142
1369.03	0.08323	0.27294	0.37968	0.67954	0.54144
1369.23	0.08335	0.27337	0.38082	0.67995	0.54117
1369.43	0.08341	0.27401	0.38086	0.67955	0.54159
1369.63	0.08425	0.27503	0.38139	0.68018	0.54199
1369.83	0.08497	0.27569	0.38183	0.6804	0.54177
1370.03	0.08578	0.27558	0.38184	0.68064	0.54132
1370.23	0.0859	0.27615	0.38205	0.68145	0.54199
1370.43	0.08624	0.27629	0.3823	0.68146	0.54167
1370.63	0.08655	0.27653	0.38239	0.68187	0.54151
1370.83	0.08731	0.27738	0.38297	0.68263	0.54191
1371.03	0.08777	0.27779	0.3832	0.68305	0.54225
1371.23	0.08863	0.27813	0.384	0.68353	0.54242
1371.43	0.08866	0.27868	0.38411	0.68394	0.5428
1371.63	0.08978	0.27961	0.38402	0.68399	0.54205
1371.83	0.09009	0.28094	0.38487	0.68427	0.54268
1372.03	0.09057	0.28194	0.38545	0.68478	0.54283
1372.23	0.09113	0.28229	0.38608	0.68492	0.54281
1372.43	0.0912	0.28253	0.3866	0.68545	0.54271
1372.63	0.09131	0.28319	0.38754	0.68639	0.54239
1372.83	0.09123	0.28337	0.38802	0.68605	0.54246
1373.03	0.09113	0.28377	0.38846	0.68609	0.54281
1373.23	0.09108	0.2844	0.38842	0.68622	0.54292
1373.43	0.0915	0.28493	0.38835	0.68626	0.54349
1373.63	0.09159	0.28525	0.38879	0.68683	0.54395
1373.83	0.09129	0.28512	0.38876	0.68659	0.54352
1374.03	0.09168	0.28481	0.38878	0.68663	0.54374
1374.23	0.09138	0.2853	0.3891	0.68718	0.54384
1374.43	0.09137	0.28579	0.38899	0.687	0.54351
1374.63	0.09186	0.28576	0.38909	0.68759	0.54399
1374.83	0.09179	0.286	0.38936	0.68777	0.54529
1375.03	0.09192	0.28632	0.38965	0.68834	0.54543
1375.23	0.09273	0.2865	0.39066	0.68792	0.54482
1375.43	0.09273	0.28717	0.39081	0.68775	0.54437
1375.63	0.09324	0.28793	0.39128	0.68813	0.54438
1375.83	0.09316	0.28885	0.39223	0.68854	0.54532
1376.03	0.09284	0.28886	0.39289	0.68901	0.5452
1376.23	0.09275	0.28942	0.39357	0.68959	0.54475
1376.43	0.09322	0.28977	0.39398	0.69017	0.54466
1376.63	0.09395	0.29014	0.39459	0.69086	0.54496
1376.83	0.09415	0.29052	0.39456	0.6905	0.54539
1377.03	0.09454	0.29126	0.3947	0.69107	0.54625
1377.23	0.09443	0.29178	0.39484	0.69166	0.54605
1377.43	0.09543	0.29195	0.39516	0.69175	0.54635
1377.63	0.0955	0.29276	0.39554	0.6927	0.54639
1377.83	0.09564	0.29299	0.39607	0.69297	0.5461
1378.03	0.09592	0.29367	0.39611	0.6927	0.54641
1378.23	0.09543	0.29423	0.3963	0.69294	0.54616
1378.43	0.09553	0.29469	0.39681	0.69306	0.54644
1378.63	0.09604	0.29519	0.39705	0.6933	0.54688
1378.83	0.09575	0.29544	0.39764	0.69332	0.54724
1379.03	0.09625	0.29623	0.39824	0.69384	0.54665
1379.23	0.09633	0.2965	0.39915	0.69321	0.54616
1379.43	0.09613	0.29692	0.3994	0.69374	0.5464
1379.63	0.0962	0.29749	0.39949	0.6937	0.54657
1379.83	0.09628	0.2973	0.40007	0.69394	0.54635
1380.03	0.09635	0.2977	0.40049	0.69469	0.54596
1380.23	0.09726	0.29826	0.40104	0.69457	0.54534
1380.43	0.09774	0.29785	0.40112	0.69498	0.54562
1380.63	0.09796	0.29758	0.40151	0.6958	0.54588
1380.83	0.09876	0.29794	0.40152	0.69603	0.54586
1381.03	0.09893	0.29816	0.40161	0.69639	0.54659
1381.23	0.09907	0.29825	0.40198	0.69668	0.54624
1381.43	0.09937	0.2984	0.40163	0.6965	0.54689
1381.63	0.09911	0.29877	0.40222	0.69736	0.54754
1381.83	0.09889	0.29875	0.40189	0.69747	0.54772
1382.03	0.0988	0.29947	0.40152	0.69711	0.54789
1382.23	0.09814	0.2997	0.40183	0.6973	0.54788
1382.43	0.09826	0.30077	0.40234	0.69723	0.54802
1382.63	0.09864	0.30126	0.40229	0.6975	0.54755
1382.83	0.09853	0.30085	0.40242	0.69777	0.54753
1383.03	0.09854	0.30217	0.40255	0.69767	0.54692
1383.23	0.09905	0.30217	0.40282	0.69682	0.54698
1383.43	0.09939	0.3025	0.40286	0.69683	0.54691
1383.63	0.09937	0.30333	0.40302	0.69644	0.54654
1383.83	0.10006	0.3036	0.40316	0.69717	0.54591
1384.03	0.10016	0.30422	0.4032	0.69787	0.54535
1384.23	0.10033	0.30454	0.40369	0.69816	0.54498
1384.43	0.10004	0.30424	0.40394	0.69899	0.54546
1384.63	0.10052	0.30446	0.40422	0.69924	0.54599
1384.83	0.10111	0.3045	0.40427	0.69926	0.54621
1385.03	0.10141	0.30442	0.4048	0.69917	0.54707
1385.23	0.10138	0.30447	0.40548	0.69953	0.54705
1385.43	0.10129	0.30441	0.40551	0.7	0.54816
1385.63	0.10122	0.30426	0.40631	0.701	0.54899
1385.83	0.10147	0.30454	0.40636	0.70151	0.54869
1386.03	0.10197	0.30542	0.40656	0.70154	0.54876
1386.23	0.10239	0.30546	0.40726	0.70171	0.54929
1386.43	0.10352	0.30612	0.40766	0.70149	0.5489
1386.63	0.10422	0.3064	0.40765	0.70188	0.54864
1386.83	0.10478	0.30641	0.40772	0.70186	0.54889
1387.03	0.10487	0.30742	0.40811	0.70145	0.54865
1387.23	0.10595	0.30746	0.40859	0.70086	0.54974
1387.43	0.10635	0.30786	0.40873	0.70133	0.54945
1387.63	0.10691	0.30891	0.40904	0.70104	0.54889
1387.83	0.10756	0.30985	0.4089	0.70162	0.54908
1388.03	0.10732	0.31016	0.4093	0.70214	0.54899
1388.23	0.10753	0.3107	0.40963	0.70197	0.54844
1388.43	0.10765	0.31083	0.4101	0.70144	0.54907
1388.63	0.10746	0.31122	0.41033	0.70112	0.54918
1388.83	0.10773	0.31136	0.41088	0.70105	0.54916
1389.03	0.10846	0.31154	0.4116	0.70138	0.54917
1389.23	0.10798	0.31219	0.41185	0.70186	0.54946
1389.43	0.10771	0.31239	0.41173	0.70271	0.54965
1389.63	0.10745	0.31281	0.41237	0.70308	0.5498
1389.83	0.10764	0.31326	0.41235	0.70327	0.54986
1390.03	0.10805	0.31346	0.41238	0.70315	0.5498
1390.23	0.10815	0.31357	0.41295	0.70293	0.55002
1390.43	0.10803	0.31405	0.41272	0.70268	0.54996
1390.63	0.10793	0.31385	0.41291	0.70277	0.5498
1390.83	0.10762	0.31358	0.41322	0.70286	0.55047
1391.03	0.10743	0.31385	0.41315	0.70248	0.55035
1391.23	0.10795	0.31415	0.41347	0.70277	0.55079
1391.43	0.10821	0.31461	0.41342	0.70376	0.55006
1391.63	0.1081	0.31528	0.41393	0.70345	0.54965
1391.83	0.10833	0.31551	0.41408	0.70385	0.55038
1392.03	0.10803	0.31586	0.4143	0.70412	0.54959
1392.23	0.10852	0.3165	0.4147	0.70367	0.54927
1392.43	0.1083	0.31662	0.41512	0.7035	0.55001
1392.63	0.10774	0.31756	0.41514	0.70405	0.54979
1392.83	0.10813	0.31836	0.41603	0.70524	0.54912
1393.03	0.10838	0.31888	0.41614	0.70555	0.54926
1393.23	0.10809	0.31974	0.41583	0.70649	0.5496
1393.43	0.10794	0.31982	0.41578	0.70695	0.54959
1393.63	0.10832	0.32012	0.41625	0.70731	0.54982
1393.83	0.10848	0.32008	0.41629	0.70724	0.5502
1394.03	0.10893	0.32066	0.41664	0.70715	0.54991
1394.23	0.10931	0.32129	0.4168	0.70707	0.55056
1394.43	0.10955	0.32091	0.41685	0.7078	0.55074
1394.63	0.10986	0.32076	0.41687	0.7078	0.55067
1394.83	0.10979	0.32051	0.41699	0.70777	0.55153
1395.03	0.11033	0.32082	0.41674	0.70776	0.55024
1395.23	0.11081	0.32086	0.41685	0.70819	0.55039
1395.43	0.11078	0.32082	0.41673	0.70827	0.54986
1395.63	0.11058	0.32063	0.4175	0.70729	0.54989
1395.83	0.11079	0.32074	0.41743	0.70675	0.55018
1396.03	0.11065	0.32115	0.41735	0.70665	0.55044
1396.23	0.111	0.32147	0.41739	0.70631	0.55059
1396.43	0.11042	0.32142	0.41734	0.70599	0.55132
1396.63	0.11035	0.32213	0.41752	0.70644	0.55096
1396.83	0.11041	0.32201	0.41804	0.70675	0.55109
1397.03	0.11074	0.32226	0.41784	0.70629	0.55194
1397.23	0.1109	0.32247	0.4179	0.70683	0.55212
1397.43	0.11114	0.32263	0.41847	0.70683	0.55204
1397.63	0.11207	0.32263	0.41884	0.70686	0.55222
1397.83	0.11239	0.32324	0.41921	0.7073	0.55277
1398.03	0.11296	0.32362	0.41976	0.70746	0.55284
1398.23	0.11305	0.32319	0.42027	0.70786	0.55353
1398.43	0.11275	0.32288	0.421	0.70881	0.55366
1398.63	0.1125	0.32277	0.42095	0.70844	0.55368
1398.83	0.11318	0.32225	0.42107	0.70882	0.55353
1399.03	0.1137	0.32247	0.4204	0.70922	0.55282
1399.23	0.11361	0.32209	0.41984	0.70976	0.55332
1399.43	0.11376	0.32241	0.41987	0.71045	0.5539
1399.63	0.11332	0.32296	0.42049	0.71018	0.55376
1399.83	0.11369	0.32305	0.41977	0.71065	0.55393
1400.03	0.11404	0.32298	0.41961	0.71137	0.55393
1400.23	0.11369	0.32325	0.41943	0.71143	0.55383
1400.43	0.11343	0.3234	0.41899	0.71159	0.55421
1400.63	0.11311	0.3238	0.41916	0.71218	0.55359
1400.83	0.11244	0.32446	0.41927	0.71163	0.55386
1401.03	0.11236	0.32516	0.41969	0.71103	0.55381
1401.23	0.11249	0.32569	0.4205	0.71136	0.55343
1401.43	0.1126	0.32699	0.42094	0.7114	0.55294
1401.63	0.11277	0.32701	0.42126	0.71112	0.553
1401.83	0.11254	0.32765	0.42192	0.71157	0.55242
1402.03	0.11296	0.3276	0.42295	0.71169	0.55218
1402.23	0.11277	0.32801	0.42355	0.71147	0.5529
1402.43	0.11297	0.3285	0.42388	0.71163	0.55252
1402.63	0.11361	0.32817	0.42368	0.71095	0.55224
1402.83	0.11526	0.32809	0.4238	0.71106	0.55287
1403.03	0.11549	0.32799	0.42411	0.71131	0.55315
1403.23	0.11578	0.32765	0.42404	0.7115	0.5534
1403.43	0.11632	0.32745	0.42457	0.71207	0.55365
1403.63	0.11688	0.32735	0.42488	0.71207	0.55271
1403.83	0.11797	0.32685	0.42441	0.7122	0.5527
1404.03	0.11803	0.3269	0.42426	0.71274	0.5532
1404.23	0.11778	0.32797	0.42398	0.71237	0.55352
1404.43	0.11813	0.32803	0.42358	0.71287	0.55383
1404.63	0.11764	0.32827	0.42432	0.71254	0.55379
1404.83	0.11749	0.3288	0.42409	0.71206	0.55436
1405.03	0.11804	0.3293	0.42441	0.71216	0.55473
1405.23	0.11809	0.33047	0.42417	0.71274	0.55456
1405.43	0.11749	0.33112	0.42392	0.71313	0.55458
1405.63	0.11725	0.33076	0.42436	0.71269	0.55458
1405.83	0.11702	0.3318	0.42452	0.71334	0.55413
1406.03	0.11715	0.33275	0.4254	0.7128	0.55395
1406.23	0.11705	0.33344	0.42524	0.71224	0.55504
1406.43	0.11715	0.33347	0.42513	0.71295	0.55461
1406.63	0.11746	0.33376	0.42557	0.71244	0.55506
1406.83	0.1172	0.33414	0.42621	0.71228	0.55511
1407.03	0.11646	0.33424	0.42634	0.7122	0.55462
1407.23	0.11677	0.33417	0.42586	0.71181	0.55393
1407.43	0.11746	0.33445	0.42636	0.71214	0.55407
1407.63	0.11768	0.33492	0.42605	0.71197	0.55381
1407.83	0.11789	0.33548	0.42569	0.71127	0.55415
1408.03	0.11746	0.33586	0.4257	0.71175	0.55436
1408.23	0.11795	0.33617	0.42583	0.71166	0.55399
1408.43	0.1183	0.33555	0.42618	0.71169	0.55463
1408.63	0.11817	0.33573	0.42638	0.71139	0.5544
1408.83	0.11899	0.33637	0.42591	0.71185	0.55434
1409.03	0.11933	0.33627	0.42624	0.712	0.55479
1409.23	0.119	0.33564	0.4266	0.71273	0.55479
1409.43	0.11893	0.33504	0.4271	0.71278	0.55509
1409.63	0.11927	0.33474	0.42794	0.71269	0.55518
1409.83	0.11907	0.33465	0.42827	0.71312	0.55463
1410.03	0.11963	0.33448	0.42905	0.71278	0.55497
1410.23	0.12059	0.33463	0.42928	0.7138	0.55581
1410.43	0.12056	0.33464	0.4294	0.71463	0.55567
1410.63	0.12095	0.33554	0.42969	0.71402	0.5555
1410.83	0.12073	0.33579	0.43021	0.7142	0.55538
1411.03	0.12131	0.33587	0.43021	0.71415	0.55435
1411.23	0.12199	0.33571	0.43011	0.7139	0.5545
1411.43	0.12195	0.33617	0.43004	0.714	0.55424
1411.63	0.12127	0.33664	0.42943	0.71409	0.55427
1411.83	0.12157	0.33698	0.42943	0.71317	0.55437
1412.03	0.12117	0.3368	0.42958	0.71367	0.55473
1412.23	0.12173	0.33723	0.42951	0.71328	0.555
1412.43	0.12137	0.33787	0.42964	0.71264	0.55545
1412.63	0.1208	0.33808	0.42935	0.71321	0.55452
1412.83	0.1208	0.33854	0.42945	0.71359	0.55467
1413.03	0.12091	0.3382	0.42986	0.71382	0.55522
1413.23	0.12073	0.33776	0.43038	0.71421	0.55526
1413.43	0.1209	0.33826	0.43016	0.71394	0.55529
1413.63	0.12141	0.33776	0.43083	0.71457	0.55504
1413.83	0.12121	0.3379	0.43065	0.71504	0.55536
1414.03	0.1217	0.33876	0.43085	0.71502	0.55556
1414.23	0.12206	0.3391	0.43079	0.71532	0.55549
1414.43	0.12236	0.33924	0.43082	0.71548	0.55511
1414.63	0.12306	0.33963	0.431	0.71531	0.55463
1414.83	0.1236	0.3393	0.43119	0.71497	0.55503
1415.03	0.12372	0.33937	0.43086	0.71475	0.55458
1415.23	0.12374	0.33967	0.43039	0.71403	0.55482
1415.43	0.12353	0.34026	0.43054	0.71419	0.55505
1415.63	0.1233	0.34103	0.43014	0.7139	0.55519
1415.83	0.12338	0.34126	0.43042	0.71368	0.55519
1416.03	0.12304	0.34127	0.43027	0.7143	0.55576
1416.23	0.12271	0.34178	0.43045	0.71464	0.55562
1416.43	0.12206	0.34214	0.43059	0.71475	0.55534
1416.63	0.12125	0.34202	0.43049	0.71573	0.55527
1416.83	0.1212	0.34228	0.43068	0.71624	0.55549
1417.03	0.12139	0.34227	0.431	0.71629	0.55593
1417.23	0.1205	0.34225	0.43128	0.7168	0.55605
1417.43	0.12075	0.34241	0.43053	0.71671	0.55572
1417.63	0.1207	0.3421	0.43099	0.71684	0.55544
1417.83	0.12004	0.34222	0.4312	0.71697	0.55554
1418.03	0.12067	0.34299	0.43153	0.7166	0.55515
1418.23	0.12065	0.34232	0.43142	0.71651	0.555
1418.43	0.12122	0.34216	0.43156	0.71721	0.55512
1418.63	0.12161	0.34203	0.43109	0.71653	0.55484
1418.83	0.12234	0.342	0.43139	0.71607	0.55553
1419.03	0.12224	0.34255	0.43128	0.71629	0.5554
1419.23	0.12243	0.34278	0.43112	0.71607	0.55571
1419.43	0.1224	0.34257	0.4315	0.71675	0.55607
1419.63	0.12248	0.34341	0.43143	0.71671	0.55555
1419.83	0.12315	0.34328	0.43155	0.71684	0.556
1420.03	0.12286	0.34342	0.43105	0.7169	0.55666
1420.23	0.12319	0.344	0.43125	0.71692	0.55621
1420.43	0.12417	0.34395	0.43125	0.71617	0.55603
1420.63	0.12431	0.34451	0.43163	0.71668	0.55655
1420.83	0.12469	0.34477	0.43177	0.71668	0.55621
1421.03	0.12499	0.34544	0.43192	0.71684	0.55631
1421.23	0.12541	0.34591	0.43212	0.71699	0.55621
1421.43	0.12615	0.34597	0.43234	0.7166	0.55599
1421.63	0.12599	0.34627	0.43282	0.71661	0.55554
1421.83	0.12589	0.34669	0.43313	0.7177	0.55594
1422.03	0.12631	0.34771	0.43277	0.71794	0.5553
1422.23	0.1261	0.34739	0.43261	0.71819	0.55571
1422.43	0.12587	0.34781	0.43239	0.7188	0.55546
1422.63	0.12645	0.34788	0.43262	0.71818	0.55548
1422.83	0.12701	0.34793	0.43318	0.7185	0.55593
1423.03	0.12652	0.34784	0.43316	0.71893	0.55652
1423.23	0.12649	0.34742	0.43299	0.71898	0.55656
1423.43	0.12598	0.34762	0.43344	0.71844	0.55696
1423.63	0.12603	0.34836	0.43342	0.71797	0.55684
1423.83	0.12574	0.34778	0.43316	0.71742	0.55705
1424.03	0.12542	0.34769	0.43341	0.71676	0.55697
1424.23	0.1261	0.34724	0.43421	0.71631	0.55613
1424.43	0.12703	0.34696	0.43458	0.71574	0.55596
1424.63	0.1265	0.34737	0.43534	0.71587	0.55573
1424.83	0.12663	0.3475	0.43511	0.71559	0.55506
1425.03	0.12764	0.34717	0.43536	0.71539	0.55455
1425.23	0.12842	0.34665	0.43595	0.71549	0.55496
1425.43	0.12844	0.34689	0.43586	0.71605	0.55439
1425.63	0.12805	0.34691	0.43604	0.71633	0.55453
1425.83	0.12796	0.34696	0.43652	0.71711	0.55473
1426.03	0.12768	0.34724	0.43691	0.71703	0.55376
1426.23	0.12766	0.34727	0.43707	0.71712	0.55413
1426.43	0.12708	0.34726	0.43693	0.71775	0.55429
1426.63	0.12746	0.34711	0.43647	0.71772	0.55419
1426.83	0.12763	0.34708	0.43638	0.71797	0.55479
1427.03	0.12708	0.34703	0.43607	0.71808	0.55506
1427.23	0.12668	0.34713	0.4355	0.71823	0.55458
1427.43	0.12608	0.34721	0.43501	0.71806	0.55493
1427.63	0.12656	0.34691	0.43477	0.71834	0.55459
1427.83	0.12658	0.34635	0.4346	0.71828	0.55508
1428.03	0.12676	0.34588	0.43466	0.7179	0.55508
1428.23	0.12645	0.34634	0.43402	0.71805	0.55477
1428.43	0.12646	0.34683	0.43362	0.7178	0.55437
1428.63	0.12641	0.34689	0.4338	0.71825	0.5545
1428.83	0.1272	0.34705	0.43349	0.71822	0.55436
1429.03	0.12804	0.34714	0.43375	0.71855	0.55447
1429.23	0.12783	0.3479	0.43384	0.71953	0.55497
1429.43	0.12776	0.34873	0.43406	0.7198	0.55554
1429.63	0.12769	0.34923	0.43481	0.71983	0.55585
1429.83	0.12719	0.35001	0.43494	0.71998	0.55597
1430.03	0.12635	0.35093	0.43518	0.71958	0.55514
1430.23	0.12618	0.35114	0.43535	0.71938	0.55591
1430.43	0.126	0.35164	0.43501	0.71969	0.55586
1430.63	0.12637	0.35153	0.43505	0.71895	0.55578
1430.83	0.12717	0.35194	0.43498	0.71854	0.55613
1431.03	0.12686	0.35193	0.43498	0.71891	0.55581
1431.23	0.12752	0.35206	0.43482	0.71879	0.55585
1431.43	0.12838	0.35148	0.43506	0.71854	0.55626
1431.63	0.12915	0.35157	0.43534	0.71869	0.55614
1431.83	0.12946	0.3511	0.43506	0.71796	0.5561
1432.03	0.12943	0.35084	0.43512	0.71772	0.55635
1432.23	0.13002	0.35116	0.4345	0.71803	0.55549
1432.43	0.13062	0.35067	0.43524	0.71841	0.55598
1432.63	0.13088	0.35002	0.43564	0.71854	0.5562
1432.83	0.13123	0.34996	0.43524	0.71845	0.55642
1433.03	0.13168	0.34976	0.43505	0.71872	0.55659
1433.23	0.13132	0.34988	0.43514	0.71895	0.55708
1433.43	0.13176	0.35012	0.43545	0.71867	0.55705
1433.63	0.13193	0.35067	0.43519	0.71901	0.55711
1433.83	0.13164	0.35126	0.43549	0.71804	0.55702
1434.03	0.13145	0.35151	0.43601	0.71815	0.55653
1434.23	0.13151	0.35182	0.43643	0.71824	0.55714
1434.43	0.13178	0.35256	0.43627	0.71837	0.55697
1434.63	0.13168	0.35336	0.43609	0.71797	0.55743
1434.83	0.13131	0.35455	0.43574	0.71828	0.55764
1435.03	0.13087	0.35452	0.43654	0.71921	0.55831
1435.23	0.13109	0.35488	0.43669	0.71854	0.55793
1435.43	0.1304	0.35494	0.43722	0.7191	0.55773
1435.63	0.12997	0.35528	0.43722	0.71902	0.55741
1435.83	0.13007	0.35511	0.43757	0.71882	0.55767
1436.03	0.12965	0.35504	0.43801	0.71928	0.5576
1436.23	0.12966	0.35511	0.43822	0.72006	0.55748
1436.43	0.12928	0.35492	0.43854	0.7205	0.55816
1436.63	0.12906	0.35482	0.43842	0.72041	0.55765
1436.83	0.12915	0.35465	0.43818	0.72048	0.558
1437.03	0.12996	0.35409	0.43855	0.72033	0.55813
1437.23	0.13031	0.35431	0.43887	0.72045	0.55804
1437.43	0.13113	0.35401	0.43877	0.72095	0.5578
1437.63	0.13157	0.35424	0.43863	0.72067	0.55775
1437.83	0.13234	0.35437	0.43929	0.72031	0.55772
1438.03	0.13263	0.35428	0.4389	0.72053	0.55758
1438.23	0.13286	0.3549	0.43868	0.7207	0.55824
1438.43	0.13311	0.35549	0.43824	0.72118	0.55824
1438.63	0.13286	0.35557	0.43827	0.72174	0.55857
1438.83	0.13303	0.35509	0.43898	0.72158	0.559
1439.03	0.13296	0.35442	0.43945	0.72183	0.55908
1439.23	0.13255	0.35418	0.43959	0.72127	0.55834
1439.43	0.13229	0.35403	0.44005	0.72134	0.5585
1439.63	0.13242	0.35407	0.4399	0.72121	0.55876
1439.83	0.13237	0.35428	0.44004	0.72127	0.55867
1440.03	0.13202	0.35447	0.44008	0.72135	0.55861
1440.23	0.13232	0.35492	0.4407	0.72198	0.55853
1440.43	0.13235	0.35489	0.44064	0.72216	0.55845
1440.63	0.13213	0.35516	0.44099	0.72172	0.55849
1440.83	0.13211	0.35482	0.44091	0.7225	0.55923
1441.03	0.13296	0.35492	0.4406	0.72226	0.559
1441.23	0.1327	0.35535	0.44021	0.7227	0.5588
1441.43	0.13258	0.35571	0.43945	0.72256	0.55883
1441.63	0.13258	0.35588	0.43936	0.72211	0.55876
1441.83	0.13237	0.35567	0.43865	0.72241	0.55856
1442.03	0.13197	0.35614	0.43803	0.72251	0.55825
1442.23	0.13165	0.35688	0.43778	0.723	0.55881
1442.43	0.13156	0.35642	0.43808	0.72323	0.55847
1442.63	0.13177	0.35587	0.43826	0.72288	0.5584
1442.83	0.1318	0.35541	0.4387	0.72225	0.55854
1443.03	0.1319	0.35509	0.43869	0.7225	0.55865
1443.23	0.1323	0.35481	0.43928	0.72179	0.55843
1443.43	0.13284	0.35472	0.43916	0.72174	0.55852
1443.63	0.13406	0.35482	0.43911	0.72167	0.55877
1443.83	0.13484	0.35517	0.43935	0.72114	0.55848
1444.03	0.13543	0.35517	0.43983	0.72105	0.55815
1444.23	0.13577	0.35555	0.44013	0.72141	0.55797
1444.43	0.13608	0.35548	0.4406	0.72154	0.55837
1444.63	0.13585	0.35557	0.44068	0.7216	0.55908
1444.83	0.13632	0.35595	0.44029	0.72181	0.55953
1445.03	0.13597	0.35618	0.44035	0.72127	0.5594
1445.23	0.1351	0.35601	0.43984	0.72129	0.55975
1445.43	0.1351	0.35616	0.43953	0.72126	0.56013
1445.63	0.1346	0.35627	0.43958	0.72141	0.56029
1445.83	0.13447	0.35653	0.4391	0.72176	0.56035
1446.03	0.13444	0.35748	0.43896	0.7218	0.56067
1446.23	0.13436	0.35762	0.4387	0.72119	0.56066
1446.43	0.13473	0.35699	0.43865	0.72154	0.56035
1446.63	0.13452	0.35744	0.43875	0.72129	0.56049
1446.83	0.13444	0.35742	0.43943	0.72187	0.56051
1447.03	0.13472	0.35771	0.43958	0.72257	0.56015
1447.23	0.13509	0.35792	0.44004	0.72275	0.55986
1447.43	0.13572	0.35824	0.44033	0.72285	0.55951
1447.63	0.13654	0.35864	0.44053	0.72331	0.55942
1447.83	0.13652	0.35959	0.44065	0.72322	0.55864
1448.03	0.13588	0.35924	0.4417	0.72328	0.55844
1448.23	0.13594	0.35956	0.44225	0.72366	0.55833
1448.43	0.13594	0.35914	0.4433	0.72364	0.55844
1448.63	0.13552	0.35899	0.4432	0.72361	0.55937
1448.83	0.13537	0.35938	0.44379	0.72322	0.55899
1449.03	0.13475	0.35918	0.44415	0.72321	0.55932
1449.23	0.13537	0.35858	0.44364	0.72263	0.55962
1449.43	0.1359	0.3588	0.44332	0.72266	0.55984
1449.63	0.13625	0.35899	0.44279	0.72141	0.56007
1449.83	0.13661	0.35862	0.44243	0.7208	0.5608
1450.03	0.13638	0.35896	0.44156	0.72016	0.56042
1450.23	0.1366	0.35855	0.44104	0.71935	0.56008
1450.43	0.1366	0.35835	0.44043	0.71937	0.55976
1450.63	0.13617	0.35881	0.44024	0.71951	0.55951
1450.83	0.13674	0.3589	0.43956	0.71992	0.5586
1451.03	0.13704	0.35905	0.43952	0.72053	0.55874
1451.23	0.13758	0.35926	0.43918	0.72059	0.55801
1451.43	0.13801	0.35943	0.4395	0.72075	0.55787
1451.63	0.13763	0.35923	0.43959	0.72134	0.55766
1451.83	0.13723	0.35937	0.4409	0.72114	0.55753
1452.03	0.13709	0.35898	0.44148	0.72173	0.55722
1452.23	0.13697	0.35938	0.44167	0.72219	0.55757
1452.43	0.13668	0.35945	0.44188	0.72259	0.55799
1452.63	0.13621	0.35944	0.44199	0.72262	0.55899
1452.83	0.13551	0.35982	0.44218	0.72293	0.55884
1453.03	0.1357	0.3599	0.44194	0.72292	0.55928
1453.23	0.13604	0.35921	0.44169	0.72239	0.55952
1453.43	0.13586	0.35933	0.44208	0.7221	0.55946
1453.63	0.136	0.35948	0.44176	0.72084	0.56001
1453.83	0.13559	0.35936	0.44208	0.72085	0.5597
1454.03	0.13607	0.35963	0.44125	0.72116	0.55928
1454.23	0.13655	0.35957	0.44083	0.72017	0.55863
1454.43	0.13673	0.35965	0.441	0.7203	0.5586
1454.63	0.13712	0.36027	0.44053	0.72066	0.55809
1454.83	0.13805	0.36058	0.44022	0.72028	0.5577
1455.03	0.13838	0.36055	0.44026	0.72027	0.55778
1455.23	0.13918	0.36074	0.44038	0.72094	0.5572
1455.43	0.13953	0.3608	0.44114	0.72086	0.55742
1455.63	0.139	0.36089	0.44208	0.72135	0.55759
1455.83	0.13929	0.36162	0.44207	0.72195	0.55739
1456.03	0.13931	0.36154	0.44192	0.72257	0.55794
1456.23	0.13889	0.36165	0.44217	0.72277	0.55896
1456.43	0.13913	0.36191	0.44189	0.72301	0.55942
1456.63	0.13912	0.3619	0.44206	0.7233	0.56024
1456.83	0.13869	0.36198	0.44258	0.72366	0.55989
1457.03	0.13881	0.36231	0.44276	0.72368	0.56018
1457.23	0.13886	0.36203	0.44297	0.72307	0.56054
1457.43	0.13874	0.36244	0.44295	0.72312	0.56065
1457.63	0.13885	0.36225	0.44267	0.72268	0.56067
1457.83	0.13828	0.36224	0.44281	0.72329	0.56024
1458.03	0.13831	0.36221	0.44222	0.72382	0.56029
1458.23	0.13765	0.36152	0.44236	0.72297	0.5604
1458.43	0.13737	0.36177	0.44258	0.72292	0.56016
1458.63	0.13719	0.36202	0.44178	0.72296	0.56015
1458.83	0.13751	0.36162	0.44124	0.72236	0.5601
1459.03	0.13719	0.36135	0.44101	0.7233	0.56067
1459.23	0.13757	0.36171	0.44149	0.72361	0.5606
1459.43	0.13742	0.36126	0.44155	0.72317	0.56122
1459.63	0.13728	0.36111	0.44138	0.72312	0.56112
1459.83	0.13817	0.36124	0.44083	0.72294	0.5605
1460.03	0.13881	0.36076	0.44098	0.72295	0.56149
1460.23	0.13945	0.36104	0.44149	0.72274	0.5614
1460.43	0.13977	0.36165	0.44111	0.72268	0.56118
1460.63	0.14025	0.36116	0.44173	0.72263	0.56112
1460.83	0.1398	0.36149	0.44185	0.72335	0.56106
1461.03	0.1402	0.36216	0.44186	0.72391	0.56099
1461.23	0.14045	0.36204	0.44163	0.72393	0.56145
1461.43	0.14071	0.36205	0.4424	0.72467	0.56134
1461.63	0.14064	0.3619	0.44282	0.72508	0.56118
1461.83	0.14035	0.36198	0.44276	0.72484	0.56104
1462.03	0.14023	0.36158	0.44257	0.72536	0.56102
1462.23	0.13959	0.36177	0.44243	0.72425	0.56055
1462.43	0.13958	0.36245	0.44257	0.72412	0.55997
1462.63	0.13869	0.3624	0.44205	0.72435	0.56032
1462.83	0.13822	0.36241	0.44196	0.72429	0.56012
1463.03	0.1378	0.36297	0.44209	0.72493	0.56023
1463.23	0.13776	0.36303	0.44271	0.72419	0.55986
1463.43	0.13762	0.36288	0.44304	0.72402	0.55988
1463.63	0.13775	0.36299	0.44365	0.72393	0.55927
1463.83	0.13812	0.36368	0.44374	0.72441	0.55867
1464.03	0.13841	0.36381	0.44381	0.72432	0.55909
1464.23	0.13782	0.36364	0.44417	0.72474	0.55893
1464.43	0.13797	0.36407	0.44367	0.72465	0.55872
1464.63	0.13824	0.36342	0.44368	0.72498	0.55934
1464.83	0.13822	0.3637	0.44399	0.72519	0.5598
1465.03	0.13894	0.36381	0.44395	0.72508	0.56008
1465.23	0.13979	0.36323	0.44383	0.72466	0.56058
1465.43	0.14035	0.36317	0.44453	0.72464	0.56108
1465.63	0.14072	0.36301	0.44401	0.72385	0.56161
1465.83	0.14145	0.36251	0.44386	0.72327	0.56194
1466.03	0.14142	0.36241	0.44367	0.72417	0.56212
1466.23	0.14135	0.36286	0.44348	0.72332	0.56169
1466.43	0.14152	0.36236	0.44379	0.72365	0.56193
1466.63	0.14114	0.36286	0.44341	0.72342	0.56182
1466.83	0.14136	0.36305	0.44357	0.72323	0.56127
1467.03	0.14139	0.36396	0.44377	0.72348	0.56169
1467.23	0.1408	0.36409	0.4443	0.72337	0.56121
1467.43	0.14043	0.36475	0.44446	0.72342	0.56122
1467.63	0.14001	0.36466	0.44478	0.72367	0.56097
1467.83	0.13978	0.36552	0.44434	0.72401	0.56016
1468.03	0.13945	0.36539	0.44362	0.72364	0.56006
1468.23	0.13856	0.36496	0.44344	0.72395	0.56003
1468.43	0.13858	0.36527	0.44308	0.72364	0.55987
1468.63	0.13873	0.36475	0.44345	0.72385	0.55996
1468.83	0.13875	0.36498	0.44392	0.72405	0.56012
1469.03	0.13973	0.36533	0.44381	0.72404	0.55973
1469.23	0.14038	0.36521	0.44422	0.72421	0.5605
1469.43	0.14058	0.36549	0.44483	0.72481	0.56107
1469.63	0.14128	0.36529	0.44501	0.7253	0.56113
1469.83	0.14147	0.36484	0.44529	0.72608	0.56144
1470.03	0.14131	0.36441	0.4447	0.7269	0.56114
1470.23	0.14212	0.36481	0.44457	0.72694	0.56103
1470.43	0.14214	0.36464	0.44506	0.7272	0.56147
1470.63	0.14213	0.36492	0.44463	0.72666	0.56145
1470.83	0.14231	0.36445	0.44474	0.72596	0.56192
1471.03	0.14161	0.36503	0.4449	0.7259	0.56271
1471.23	0.14101	0.3657	0.44483	0.72557	0.56156
1471.43	0.14051	0.36602	0.44417	0.72512	0.56184
1471.63	0.13985	0.3655	0.44389	0.72439	0.56132
1471.83	0.13958	0.36625	0.44321	0.72434	0.56149
1472.03	0.13947	0.3661	0.44236	0.72333	0.56143
1472.23	0.13925	0.36576	0.44207	0.72336	0.56199
1472.43	0.14018	0.36641	0.44194	0.72329	0.56161
1472.63	0.14055	0.36655	0.44235	0.72337	0.5616
1472.83	0.1405	0.36702	0.4425	0.72373	0.56188
1473.03	0.14075	0.36762	0.44304	0.72396	0.5618
1473.23	0.14086	0.3677	0.44303	0.72504	0.56225
1473.43	0.14116	0.36735	0.44303	0.72594	0.5617
1473.63	0.1415	0.36672	0.44301	0.72597	0.56097
1473.83	0.14124	0.36612	0.44297	0.72682	0.56105
1474.03	0.14153	0.3659	0.44296	0.72732	0.56065
1474.23	0.14218	0.3661	0.44375	0.72737	0.56069
1474.43	0.14148	0.36605	0.44419	0.72739	0.56061
1474.63	0.14175	0.36571	0.44452	0.72723	0.56017
1474.83	0.14159	0.36557	0.44488	0.72667	0.56009
1475.03	0.14072	0.36536	0.44545	0.72675	0.55964
1475.23	0.1405	0.36564	0.44558	0.72692	0.55906
1475.43	0.14012	0.365	0.44515	0.72592	0.55891
1475.63	0.14028	0.36461	0.44512	0.72525	0.55897
1475.83	0.14098	0.36496	0.44477	0.72467	0.55912
1476.03	0.14198	0.36499	0.44439	0.72375	0.5595
1476.23	0.14254	0.36506	0.44452	0.72334	0.55974
1476.43	0.14302	0.36595	0.44486	0.72324	0.55962
1476.63	0.14292	0.36607	0.44504	0.7233	0.55974
1476.83	0.1435	0.36657	0.44514	0.72392	0.56013
1477.03	0.1436	0.36692	0.44528	0.72416	0.55949
1477.23	0.14427	0.36678	0.44498	0.72456	0.55951
1477.43	0.14462	0.36685	0.44489	0.7245	0.55949
1477.63	0.14528	0.36681	0.44532	0.72386	0.55922
1477.83	0.14492	0.36708	0.44536	0.72444	0.56022
1478.03	0.14501	0.36759	0.44578	0.72435	0.56059
1478.23	0.14486	0.36797	0.44591	0.7243	0.56059
1478.43	0.14487	0.36775	0.44664	0.72467	0.5609
1478.63	0.14475	0.36748	0.4466	0.72506	0.56083
1478.83	0.14392	0.36717	0.4466	0.72518	0.56122
1479.03	0.14397	0.36637	0.44698	0.72522	0.56142
1479.23	0.14369	0.36642	0.447	0.72583	0.56127
1479.43	0.1438	0.36603	0.44684	0.72512	0.56103
1479.63	0.14354	0.36535	0.44684	0.72466	0.56209
1479.83	0.14324	0.3653	0.44667	0.72469	0.56189
1480.03	0.14354	0.36549	0.44619	0.72446	0.56213
1480.23	0.14344	0.36589	0.44599	0.72489	0.56176
1480.43	0.14269	0.36682	0.446	0.72554	0.56152
1480.63	0.1427	0.36759	0.4458	0.72591	0.56107
1480.83	0.14294	0.36799	0.44613	0.72569	0.56123
1481.03	0.14192	0.36815	0.4461	0.7255	0.56068
1481.23	0.14209	0.36854	0.44558	0.72474	0.56105
1481.43	0.14196	0.36865	0.44547	0.72407	0.5613
1481.63	0.14192	0.36879	0.44528	0.72352	0.56115
1481.83	0.14171	0.36936	0.44543	0.72357	0.5612
1482.03	0.14162	0.36977	0.44548	0.72358	0.56087
1482.23	0.14164	0.36989	0.44616	0.72362	0.56015
1482.43	0.14164	0.36937	0.44626	0.72439	0.56021
1482.63	0.14146	0.36913	0.44558	0.72461	0.56038
1482.83	0.14196	0.3688	0.44564	0.72518	0.56027
1483.03	0.14216	0.36845	0.4459	0.72532	0.56015
1483.23	0.14176	0.36774	0.44576	0.72652	0.56043
1483.43	0.1416	0.36706	0.4458	0.7262	0.56088
1483.63	0.14152	0.36608	0.44603	0.72656	0.56171
1483.83	0.14167	0.36622	0.44572	0.72734	0.5609
1484.03	0.14236	0.36622	0.44542	0.72748	0.56086
1484.23	0.1427	0.36625	0.4457	0.72777	0.56098
1484.43	0.14303	0.36615	0.44638	0.72798	0.56109
1484.63	0.14379	0.36612	0.44663	0.72788	0.5612
1484.83	0.1443	0.36528	0.44717	0.72719	0.56158
1485.03	0.14421	0.36521	0.44644	0.72666	0.56138
1485.23	0.14496	0.36523	0.44618	0.72594	0.56126
1485.43	0.14501	0.36522	0.4463	0.72617	0.56154
1485.63	0.14556	0.36552	0.4463	0.7261	0.56138
1485.83	0.14591	0.36534	0.44634	0.72573	0.56076
1486.03	0.14548	0.36529	0.44662	0.72569	0.56107
1486.23	0.14587	0.36575	0.44689	0.7257	0.56057
1486.43	0.14596	0.36539	0.44655	0.72548	0.56106
1486.63	0.14538	0.36547	0.44602	0.72549	0.56107
1486.83	0.14508	0.36607	0.44616	0.72597	0.56079
1487.03	0.14446	0.36604	0.44585	0.72612	0.56154
1487.23	0.14413	0.36593	0.44584	0.72616	0.56169
1487.43	0.14365	0.36623	0.44628	0.7258	0.56198
1487.63	0.14392	0.36594	0.44676	0.72545	0.56182
1487.83	0.1432	0.36651	0.44645	0.72594	0.56193
1488.03	0.14376	0.36681	0.44707	0.72568	0.56221
1488.23	0.14442	0.36686	0.44752	0.72591	0.56273
1488.43	0.14461	0.36666	0.44808	0.72628	0.56248
1488.63	0.14447	0.36745	0.44865	0.72619	0.56263
1488.83	0.1448	0.36749	0.44838	0.72606	0.56273
1489.03	0.14477	0.36793	0.44798	0.72607	0.5625
1489.23	0.14458	0.3682	0.44842	0.72629	0.5623
1489.43	0.14448	0.36788	0.44848	0.72649	0.56257
1489.63	0.14497	0.36804	0.44817	0.72664	0.5624
1489.83	0.14511	0.36765	0.44837	0.7257	0.56167
1490.03	0.14495	0.36767	0.4489	0.72578	0.56178
1490.23	0.14491	0.3679	0.44895	0.72497	0.56104
1490.43	0.14437	0.3676	0.44851	0.72453	0.56115
1490.63	0.14388	0.36777	0.4481	0.72449	0.56051
1490.83	0.14338	0.36801	0.44788	0.72489	0.56055
1491.03	0.14412	0.36794	0.44742	0.72442	0.56066
1491.23	0.14389	0.36821	0.44751	0.72404	0.56064
1491.43	0.1441	0.36816	0.44696	0.72419	0.56127
1491.63	0.14474	0.36808	0.44728	0.72455	0.56154
1491.83	0.14469	0.36851	0.44709	0.72543	0.56162
1492.03	0.14529	0.36865	0.44752	0.72549	0.56151
1492.23	0.14564	0.36839	0.4474	0.72602	0.56186
1492.43	0.14578	0.36857	0.44755	0.72648	0.56194
1492.63	0.14588	0.36925	0.44722	0.72704	0.56244
1492.83	0.14609	0.36909	0.44702	0.72702	0.56251
1493.03	0.14522	0.36916	0.44665	0.72724	0.56219
1493.23	0.14504	0.36955	0.4467	0.72703	0.56249
1493.43	0.14502	0.36937	0.44665	0.72711	0.56251
1493.63	0.14506	0.37021	0.44639	0.72682	0.56185
1493.83	0.14521	0.37027	0.44703	0.7261	0.56195
1494.03	0.1449	0.37025	0.44737	0.72604	0.56223
1494.23	0.14508	0.37027	0.44743	0.72574	0.56187
1494.43	0.14511	0.3704	0.44716	0.72573	0.56091
1494.63	0.14493	0.37055	0.44707	0.72601	0.56124
1494.83	0.14475	0.3703	0.44687	0.726	0.56124
1495.03	0.1457	0.3699	0.447	0.72579	0.5617
1495.23	0.14526	0.36999	0.44655	0.72645	0.56161
1495.43	0.14569	0.37008	0.44655	0.7268	0.56163
1495.63	0.14585	0.36997	0.44702	0.72765	0.56144
1495.83	0.14532	0.36955	0.44699	0.72748	0.56107
1496.03	0.14514	0.36905	0.44682	0.72763	0.56123
1496.23	0.14555	0.36869	0.44702	0.72776	0.56182
1496.43	0.14521	0.3689	0.44641	0.72825	0.56184
1496.63	0.14511	0.36864	0.44642	0.72753	0.56184
1496.83	0.14467	0.36899	0.44676	0.72677	0.56177
1497.03	0.14428	0.36957	0.44652	0.7262	0.56174
1497.23	0.1443	0.37012	0.44684	0.72579	0.562
1497.43	0.1442	0.37031	0.4474	0.72536	0.56165
1497.63	0.14434	0.37061	0.44706	0.72547	0.56143
1497.83	0.14488	0.37058	0.44738	0.72502	0.56168
1498.03	0.14482	0.36991	0.44752	0.72558	0.56212
1498.23	0.14579	0.37017	0.44776	0.72546	0.56157
1498.43	0.14568	0.37076	0.44842	0.72536	0.56182
1498.63	0.14589	0.37061	0.44839	0.72562	0.56242
1498.83	0.1459	0.37052	0.4482	0.72613	0.56147
1499.03	0.14594	0.37075	0.44771	0.72655	0.56165
1499.23	0.14582	0.37088	0.44751	0.72712	0.56138
1499.43	0.14625	0.37056	0.44778	0.72678	0.56105
1499.63	0.14635	0.36987	0.44822	0.72676	0.56179
1499.83	0.14581	0.36934	0.44834	0.72677	0.56139
1500.03	0.14645	0.36905	0.44846	0.72649	0.562
1500.23	0.14618	0.36935	0.44828	0.72682	0.56215
1500.43	0.14634	0.36971	0.44794	0.72735	0.56189
1500.63	0.14701	0.36988	0.44836	0.72699	0.56201
1500.83	0.14699	0.37059	0.44871	0.72661	0.56221
1501.03	0.14673	0.37084	0.44835	0.7268	0.56204
1501.23	0.14685	0.3707	0.44851	0.7268	0.56214
1501.43	0.14753	0.37026	0.44841	0.72706	0.56226
1501.63	0.14709	0.37047	0.44829	0.72701	0.56175
1501.83	0.14702	0.3706	0.44796	0.72695	0.56251
1502.03	0.14698	0.37068	0.44791	0.72735	0.56369
1502.23	0.14739	0.37104	0.44838	0.72703	0.5636
1502.43	0.14697	0.37123	0.44834	0.72695	0.56361
1502.63	0.1469	0.37077	0.44787	0.72785	0.56362
1502.83	0.14655	0.37053	0.44714	0.72808	0.56286
1503.03	0.14635	0.37013	0.44718	0.72748	0.56246
1503.23	0.14675	0.36942	0.44724	0.72825	0.56293
1503.43	0.14701	0.36934	0.44745	0.72788	0.56281
1503.63	0.14658	0.36857	0.44765	0.72748	0.56388
1503.83	0.14639	0.36875	0.44828	0.72761	0.56337
1504.03	0.14692	0.36902	0.44864	0.72762	0.564
1504.23	0.14604	0.36971	0.44846	0.72784	0.56329
1504.43	0.14636	0.36981	0.44938	0.72811	0.56329
1504.63	0.14663	0.37004	0.44959	0.72759	0.56255
1504.83	0.14674	0.37018	0.44967	0.7275	0.56276
1505.03	0.14662	0.3701	0.44934	0.7277	0.56204
1505.23	0.14681	0.37037	0.44956	0.72712	0.56224
1505.43	0.14648	0.37024	0.44893	0.72674	0.5617
1505.63	0.14545	0.37096	0.44901	0.72633	0.56164
1505.83	0.14537	0.37074	0.44834	0.72617	0.56228
1506.03	0.14449	0.37074	0.44849	0.72588	0.56215
1506.23	0.1443	0.37047	0.44806	0.72611	0.56115
1506.43	0.14422	0.37063	0.44755	0.72545	0.56097
1506.63	0.1441	0.37012	0.44677	0.72612	0.56148
1506.83	0.1446	0.36983	0.44634	0.72546	0.56073
1507.03	0.14466	0.36987	0.44592	0.7257	0.56089
1507.23	0.14497	0.36964	0.44605	0.72622	0.56216
1507.43	0.14542	0.36974	0.44555	0.72583	0.56269
1507.63	0.14541	0.36894	0.4458	0.72558	0.56265
1507.83	0.14559	0.36934	0.44641	0.72584	0.56278
1508.03	0.14599	0.36977	0.44655	0.72583	0.56268
1508.23	0.14627	0.37062	0.44692	0.72604	0.56327
1508.43	0.14689	0.37058	0.4473	0.72666	0.56349
1508.63	0.14781	0.37058	0.44714	0.72736	0.56351
1508.83	0.14844	0.37042	0.4469	0.7276	0.56408
1509.03	0.14862	0.37068	0.44678	0.72721	0.56411
1509.23	0.149	0.37112	0.44693	0.72687	0.56391
1509.43	0.14948	0.37112	0.44684	0.72643	0.56395
1509.63	0.14964	0.37205	0.44792	0.72694	0.56407
1509.83	0.14994	0.37245	0.44835	0.72627	0.56375
1510.03	0.15004	0.37269	0.44848	0.72667	0.56346
1510.23	0.15059	0.37279	0.44837	0.72697	0.56276
1510.43	0.15032	0.37291	0.44856	0.72697	0.56341
1510.63	0.14969	0.37247	0.44843	0.72771	0.5637
1510.83	0.1496	0.37254	0.4488	0.72852	0.56342
1511.03	0.14914	0.37278	0.4488	0.72898	0.56332
1511.23	0.14852	0.37253	0.44883	0.72949	0.56349
1511.43	0.14891	0.37258	0.44807	0.72978	0.56306
1511.63	0.14816	0.37252	0.44826	0.73006	0.56215
1511.83	0.1479	0.37223	0.44841	0.72991	0.5621
1512.03	0.14767	0.37247	0.44836	0.73033	0.56255
1512.23	0.14757	0.37208	0.44807	0.73067	0.5627
1512.43	0.14737	0.37099	0.44801	0.73047	0.56235
1512.63	0.14749	0.37042	0.44758	0.73065	0.56218
1512.83	0.14747	0.37013	0.44748	0.72967	0.56221
1513.03	0.1479	0.37035	0.44752	0.72944	0.56178
1513.23	0.14874	0.37064	0.44755	0.72857	0.56104
1513.43	0.14915	0.3709	0.44777	0.72785	0.56083
1513.63	0.1492	0.37113	0.44813	0.72759	0.56006
1513.83	0.14969	0.37115	0.44779	0.7265	0.55982
1514.03	0.15008	0.37069	0.44807	0.72656	0.5599
1514.23	0.14971	0.37053	0.44807	0.72695	0.5597
1514.43	0.1493	0.37054	0.44808	0.72704	0.55995
1514.63	0.14948	0.37044	0.44799	0.72742	0.55982
1514.83	0.14956	0.37101	0.44756	0.72776	0.55966
1515.03	0.14982	0.37163	0.44734	0.72763	0.56003
1515.23	0.14986	0.37158	0.44727	0.72792	0.56066
1515.43	0.14986	0.37161	0.44796	0.72789	0.56126
1515.63	0.14919	0.37193	0.44785	0.72797	0.56153
1515.83	0.14885	0.37123	0.44812	0.72748	0.56215
1516.03	0.1485	0.37166	0.44791	0.72831	0.56315
1516.23	0.1486	0.37101	0.44778	0.72779	0.56324
1516.43	0.14812	0.371	0.44764	0.72832	0.56418
1516.63	0.14822	0.37111	0.44773	0.72868	0.5643
1516.83	0.14817	0.37099	0.44783	0.7286	0.56471
1517.03	0.1481	0.37103	0.44805	0.72895	0.56396
1517.23	0.14791	0.37104	0.44798	0.72875	0.56407
1517.43	0.14763	0.37061	0.448	0.72849	0.56364
1517.63	0.14775	0.37055	0.44764	0.72862	0.56393
1517.83	0.148	0.37056	0.44801	0.72797	0.56389
1518.03	0.14826	0.37026	0.44855	0.728	0.56365
1518.23	0.1484	0.3703	0.44841	0.72834	0.56317
1518.43	0.14892	0.37037	0.44866	0.72828	0.56286
1518.63	0.14948	0.37048	0.44871	0.72865	0.56271
1518.83	0.14964	0.37071	0.44867	0.72886	0.56279
1519.03	0.15026	0.37067	0.44919	0.72933	0.56316
1519.23	0.1505	0.37044	0.44971	0.72964	0.56324
1519.43	0.15035	0.37064	0.4501	0.73011	0.56327
1519.63	0.15057	0.37093	0.44967	0.73058	0.56306
1519.83	0.15095	0.37045	0.4497	0.73099	0.56333
1520.03	0.15095	0.37045	0.4497	0.73099	0.56333
1520.23	0.15095	0.36972	0.44999	0.73007	0.56252
1520.43	0.15143	0.36953	0.45037	0.72866	0.56128
1520.63	0.15175	0.36882	0.45038	0.72657	0.55975
1520.83	0.15173	0.36852	0.45054	0.72441	0.5581
1521.03	0.1513	0.36778	0.45017	0.72172	0.55614
1521.23	0.15152	0.36723	0.44959	0.71906	0.55422
1521.43	0.15119	0.36617	0.44886	0.71632	0.55177
1521.63	0.15125	0.36499	0.44764	0.71339	0.54979
1521.83	0.15092	0.36409	0.44646	0.71055	0.54785
1522.03	0.15052	0.36268	0.44515	0.70801	0.54612
1522.23	0.14972	0.36131	0.4433	0.70565	0.54451
1522.43	0.14955	0.36042	0.44172	0.7041	0.54345
1522.63	0.14928	0.36016	0.44072	0.70197	0.54166
1522.83	0.14907	0.3593	0.43896	0.70011	0.5402
1523.03	0.14912	0.35809	0.43806	0.6978	0.53874
1523.23	0.14896	0.35709	0.43642	0.69549	0.53744
1523.43	0.14837	0.35679	0.43452	0.69341	0.53513
1523.63	0.148	0.35591	0.43287	0.6917	0.53361
1523.83	0.14722	0.35479	0.43186	0.69003	0.53168
1524.03	0.14651	0.35329	0.43058	0.68828	0.52982
1524.23	0.14621	0.35211	0.42946	0.68704	0.52777
1524.43	0.14605	0.35124	0.42821	0.68495	0.52574
1524.63	0.145	0.35006	0.42705	0.68259	0.52348
1524.83	0.14412	0.34967	0.42641	0.68045	0.52138
1525.03	0.14414	0.34866	0.42513	0.67809	0.51895
1525.23	0.14436	0.3477	0.4243	0.67574	0.51735
1525.43	0.14422	0.34694	0.42383	0.6735	0.51538
1525.63	0.14392	0.3461	0.42272	0.67112	0.51437
1525.83	0.1437	0.34504	0.42232	0.66872	0.51306
1526.03	0.14332	0.34389	0.42117	0.66683	0.51161
1526.23	0.14338	0.34325	0.42016	0.66451	0.51042
1526.43	0.1432	0.34282	0.41906	0.66232	0.50859
1526.63	0.14316	0.3422	0.4184	0.65986	0.50706
1526.83	0.14312	0.34102	0.41666	0.65809	0.50608
1527.03	0.14205	0.34018	0.41591	0.65538	0.50487
1527.23	0.14183	0.33923	0.41433	0.65379	0.50402
1527.43	0.14156	0.33792	0.41321	0.65199	0.50238
1527.63	0.14045	0.33665	0.41226	0.65063	0.50091
1527.83	0.13981	0.33489	0.41122	0.64957	0.49965
1528.03	0.1392	0.33404	0.40924	0.64799	0.49774
1528.23	0.13806	0.3338	0.40789	0.64668	0.49588
1528.43	0.13749	0.33292	0.40667	0.64507	0.49453
1528.63	0.13614	0.33262	0.4055	0.64349	0.49285
1528.83	0.13622	0.33252	0.40496	0.64157	0.49153
1529.03	0.13646	0.33169	0.40374	0.64015	0.49
1529.23	0.13624	0.33139	0.40264	0.63811	0.48902
1529.43	0.13644	0.331	0.40212	0.63624	0.48748
1529.63	0.13622	0.32987	0.4009	0.63399	0.4862
1529.83	0.13644	0.329	0.40007	0.63197	0.48456
1530.03	0.13652	0.32814	0.39921	0.63058	0.48288
1530.23	0.13709	0.3267	0.39859	0.62882	0.48137
1530.43	0.13632	0.32593	0.39698	0.62683	0.47919
1530.63	0.13627	0.32511	0.39605	0.62429	0.47802
1530.83	0.13571	0.32443	0.39412	0.62244	0.47688
1531.03	0.13491	0.32319	0.39287	0.62031	0.47592
1531.23	0.13503	0.32203	0.39197	0.61864	0.47461
1531.43	0.13459	0.32078	0.39023	0.61714	0.47262
1531.63	0.13341	0.32019	0.38894	0.61589	0.47131
1531.83	0.13342	0.31903	0.38717	0.61456	0.47
1532.03	0.13279	0.31826	0.38619	0.61274	0.46836
1532.23	0.13178	0.31735	0.38546	0.61114	0.46702
1532.43	0.13209	0.31599	0.38498	0.60925	0.46576
1532.63	0.13063	0.31505	0.3838	0.60714	0.46425
1532.83	0.13101	0.31433	0.38368	0.60534	0.46318
1533.03	0.13047	0.31317	0.38246	0.60369	0.4617
1533.23	0.12994	0.31236	0.38149	0.60228	0.46023
1533.43	0.12967	0.31124	0.38107	0.6005	0.4586
1533.63	0.12967	0.31005	0.38011	0.59911	0.45762
1533.83	0.12934	0.30948	0.37915	0.59729	0.45611
1534.03	0.12928	0.30821	0.37871	0.59595	0.45409
1534.23	0.12919	0.3076	0.3776	0.59444	0.45228
1534.43	0.12838	0.30786	0.37598	0.5927	0.45105
1534.63	0.12819	0.30784	0.37444	0.59121	0.45006
1534.83	0.1276	0.30764	0.37278	0.59076	0.44913
1535.03	0.12706	0.30749	0.37139	0.58981	0.44803
1535.23	0.12709	0.3073	0.37071	0.58847	0.44656
1535.43	0.12663	0.30693	0.36861	0.58778	0.44542
1535.63	0.12617	0.30642	0.3681	0.58609	0.44436
1535.83	0.12611	0.30557	0.36744	0.58489	0.44328
1536.03	0.12635	0.30472	0.36691	0.58291	0.4422
1536.23	0.12598	0.30356	0.36637	0.58106	0.44127
1536.43	0.12554	0.3028	0.36525	0.57882	0.44043
1536.63	0.12454	0.30222	0.36383	0.57698	0.43983
1536.83	0.12454	0.30161	0.36346	0.57596	0.43907
1537.03	0.12327	0.30065	0.36224	0.5743	0.43841
1537.23	0.12277	0.30028	0.36122	0.57281	0.43749
1537.43	0.12291	0.2998	0.3606	0.57051	0.43619
1537.63	0.12276	0.29921	0.35961	0.56867	0.43517
1537.83	0.12234	0.2986	0.35886	0.56616	0.43383
1538.03	0.12247	0.29748	0.35819	0.56481	0.43241
1538.23	0.12192	0.29671	0.35708	0.56357	0.43153
1538.43	0.1212	0.29643	0.35603	0.5628	0.43087
1538.63	0.121	0.29545	0.35515	0.56194	0.42969
1538.83	0.12063	0.29438	0.35453	0.56149	0.42896
1539.03	0.12024	0.29329	0.35354	0.5598	0.42766
1539.23	0.11976	0.29201	0.35286	0.55831	0.42587
1539.43	0.11934	0.29047	0.35164	0.55728	0.42422
1539.63	0.11932	0.28952	0.3515	0.55483	0.42285
1539.83	0.11961	0.28891	0.35112	0.55326	0.42185
1540.03	0.11958	0.28785	0.34951	0.5515	0.42041
1540.23	0.11889	0.28676	0.34847	0.54961	0.41935
1540.43	0.11852	0.28616	0.34726	0.54808	0.41812
1540.63	0.11813	0.28567	0.3458	0.54724	0.41745
1540.83	0.11774	0.28515	0.3453	0.54634	0.41575
1541.03	0.11664	0.28463	0.34408	0.54476	0.41472
1541.23	0.11661	0.28431	0.34322	0.54337	0.41317
1541.43	0.11664	0.28369	0.34243	0.54206	0.41185
1541.63	0.11673	0.28268	0.34149	0.54048	0.4111
1541.83	0.11647	0.2815	0.34006	0.5386	0.41042
1542.03	0.11608	0.28089	0.33961	0.53751	0.40923
1542.23	0.11561	0.27992	0.33863	0.53643	0.40798
1542.43	0.11545	0.2798	0.33807	0.53571	0.40702
1542.63	0.1159	0.27898	0.33753	0.53402	0.40572
1542.83	0.11587	0.27843	0.33651	0.53266	0.40491
1543.03	0.1156	0.27775	0.33574	0.5308	0.40344
1543.23	0.11552	0.27699	0.33527	0.5292	0.40179
1543.43	0.11559	0.27606	0.33421	0.52747	0.40025
1543.63	0.11504	0.27558	0.33355	0.52489	0.3992
1543.83	0.11485	0.27569	0.33305	0.52365	0.39794
1544.03	0.11471	0.27498	0.33161	0.5221	0.39665
1544.23	0.11423	0.27472	0.33102	0.5207	0.39558
1544.43	0.11417	0.27465	0.33045	0.51957	0.39486
1544.63	0.1134	0.27412	0.32909	0.51803	0.3936
1544.83	0.11335	0.27339	0.32844	0.51678	0.39138
1545.03	0.11263	0.27241	0.32761	0.51542	0.39037
1545.23	0.11288	0.27227	0.32661	0.51409	0.38954
1545.43	0.11252	0.2719	0.32579	0.51281	0.38895
1545.63	0.11236	0.27124	0.32479	0.51115	0.38797
1545.83	0.11143	0.27069	0.32334	0.5097	0.38726
1546.03	0.11114	0.27018	0.32296	0.50845	0.38599
1546.23	0.11127	0.26953	0.32198	0.50713	0.38511
1546.43	0.11087	0.2697	0.32146	0.50624	0.38396
1546.63	0.11149	0.26907	0.32096	0.50476	0.38327
1546.83	0.11166	0.26822	0.3201	0.50352	0.38258
1547.03	0.1112	0.26764	0.31949	0.50272	0.3817
1547.23	0.1119	0.26719	0.31853	0.50151	0.38061
1547.43	0.11197	0.26675	0.3178	0.50064	0.3798
1547.63	0.11155	0.26569	0.31748	0.49907	0.37933
1547.83	0.11176	0.26484	0.31717	0.49784	0.37811
1548.03	0.1115	0.26336	0.31676	0.49618	0.37688
1548.23	0.11118	0.26275	0.31587	0.49478	0.37575
1548.43	0.11131	0.26164	0.31539	0.49324	0.37448
1548.63	0.11086	0.26074	0.31448	0.49138	0.37243
1548.83	0.11091	0.26002	0.31372	0.49046	0.37108
1549.03	0.10977	0.25959	0.31267	0.48867	0.37045
1549.23	0.10964	0.25944	0.31122	0.48731	0.37007
1549.43	0.10894	0.2589	0.31045	0.48597	0.36909
1549.63	0.10863	0.25826	0.30968	0.48443	0.36803
1549.83	0.10788	0.25772	0.30883	0.48293	0.3672
1550.03	0.10755	0.25689	0.30797	0.48157	0.36626
1550.23	0.10767	0.25621	0.30747	0.48024	0.36574
1550.43	0.10676	0.25605	0.3066	0.47941	0.36512
1550.63	0.10672	0.2556	0.30583	0.47801	0.36506
1550.83	0.10669	0.25497	0.30506	0.47652	0.36437
1551.03	0.10606	0.25461	0.30409	0.4756	0.36412
1551.23	0.10623	0.25357	0.30284	0.47416	0.36341
1551.43	0.1059	0.25197	0.30204	0.47313	0.36274
1551.63	0.10475	0.2507	0.30058	0.47113	0.36102
1551.83	0.10445	0.24955	0.30022	0.47054	0.35999
1552.03	0.10434	0.24913	0.29933	0.4693	0.35859
1552.23	0.10459	0.24861	0.29815	0.46806	0.35814
1552.43	0.10475	0.24806	0.29764	0.46686	0.35708
1552.63	0.10462	0.24816	0.29638	0.46556	0.35619
1552.83	0.10429	0.24752	0.29589	0.46459	0.35557
1553.03	0.10401	0.24734	0.29543	0.46385	0.35467
1553.23	0.10422	0.24654	0.29501	0.463	0.35433
1553.43	0.10433	0.24643	0.29498	0.46194	0.35304
1553.63	0.10422	0.24598	0.29502	0.46092	0.35185
1553.83	0.10382	0.24536	0.29418	0.45997	0.35092
1554.03	0.10388	0.24485	0.29368	0.45854	0.34951
1554.23	0.1032	0.24468	0.29325	0.45719	0.3488
1554.43	0.10219	0.24508	0.29255	0.45646	0.34768
1554.63	0.10202	0.24452	0.2917	0.45506	0.34623
1554.83	0.10187	0.24325	0.29081	0.4535	0.3449
1555.03	0.10088	0.24307	0.28987	0.45238	0.34364
1555.23	0.10077	0.24249	0.28884	0.45115	0.34254
1555.43	0.10085	0.24218	0.28737	0.45005	0.34111
1555.63	0.10011	0.24243	0.28637	0.44869	0.33996
1555.83	0.10022	0.24186	0.28575	0.44806	0.33953
1556.03	0.10006	0.24227	0.2848	0.44679	0.3385
1556.23	0.0994	0.2421	0.28379	0.44552	0.3377
1556.43	0.09951	0.24174	0.28342	0.44451	0.33658
1556.63	0.09936	0.24091	0.28246	0.44319	0.3356
1556.83	0.09883	0.23963	0.28251	0.44218	0.33519
1557.03	0.09855	0.23894	0.28225	0.44135	0.33443
1557.23	0.09821	0.23763	0.28134	0.43972	0.33416
1557.43	0.09807	0.23708	0.28052	0.43864	0.33287
1557.63	0.09844	0.23624	0.27963	0.43774	0.3321
1557.83	0.09833	0.23508	0.27876	0.43704	0.33102
1558.03	0.09822	0.23438	0.2783	0.43582	0.32989
1558.23	0.09771	0.23377	0.27749	0.43502	0.32924
1558.43	0.09755	0.23324	0.2768	0.43376	0.32723
1558.63	0.09685	0.23244	0.27608	0.43227	0.32594
1558.83	0.09686	0.23189	0.27564	0.43105	0.32483
1559.03	0.09619	0.23171	0.27496	0.42986	0.32415
1559.23	0.09625	0.23081	0.274	0.42892	0.32283
1559.43	0.09602	0.23028	0.27342	0.42857	0.32203
1559.63	0.09582	0.22971	0.27249	0.42731	0.3205
1559.83	0.09588	0.22934	0.27187	0.42716	0.31961
1560.03	0.09516	0.22879	0.27074	0.42662	0.31881
1560.23	0.09479	0.22844	0.26973	0.42589	0.31796
1560.43	0.09527	0.22804	0.26885	0.42503	0.31793
1560.63	0.0948	0.22743	0.26744	0.42416	0.31768
1560.83	0.09393	0.22679	0.26701	0.42341	0.31803
1561.03	0.09424	0.22637	0.26618	0.42254	0.31742
1561.23	0.09407	0.2257	0.26523	0.42137	0.31694
1561.43	0.09431	0.22595	0.26536	0.42059	0.31589
1561.63	0.09471	0.22574	0.26487	0.42004	0.31633
1561.83	0.09393	0.22514	0.26498	0.4194	0.3152
1562.03	0.09335	0.22494	0.26485	0.41798	0.31501
1562.23	0.09281	0.22505	0.26422	0.41603	0.3139
1562.43	0.092	0.22469	0.26388	0.41435	0.31282
1562.63	0.09155	0.2245	0.26317	0.41303	0.31222
1562.83	0.09161	0.22326	0.26294	0.41184	0.31183
1563.03	0.09054	0.22267	0.26229	0.41071	0.31128
1563.23	0.09066	0.22117	0.26224	0.40985	0.30983
1563.43	0.09101	0.2206	0.26213	0.40892	0.30863
1563.63	0.09119	0.21948	0.26166	0.40731	0.30711
1563.83	0.09115	0.21883	0.26124	0.40648	0.30699
1564.03	0.09058	0.21801	0.26061	0.40585	0.30605
1564.23	0.09042	0.21811	0.2601	0.40524	0.3054
1564.43	0.09075	0.21778	0.25984	0.40437	0.3044
1564.63	0.09023	0.21718	0.2592	0.40295	0.3032
1564.83	0.09025	0.21689	0.25903	0.40198	0.3017
1565.03	0.09037	0.21706	0.25871	0.40094	0.30014
1565.23	0.09015	0.21662	0.25807	0.4	0.29854
1565.43	0.08971	0.21636	0.25765	0.39971	0.29769
1565.63	0.08937	0.21595	0.25647	0.39859	0.29737
1565.83	0.08933	0.21561	0.25575	0.39737	0.29652
1566.03	0.08906	0.21529	0.25455	0.39612	0.2964
1566.23	0.08925	0.2144	0.25307	0.39502	0.29563
1566.43	0.08905	0.21382	0.25188	0.39397	0.29513
1566.63	0.08882	0.21283	0.25059	0.39298	0.29484
1566.83	0.08848	0.21161	0.25038	0.39208	0.29497
1567.03	0.08805	0.21144	0.24927	0.39102	0.29463
1567.23	0.0882	0.20985	0.2494	0.38971	0.29368
1567.43	0.08815	0.20912	0.24893	0.38858	0.29315
1567.63	0.08729	0.20782	0.24859	0.38758	0.2929
1567.83	0.08707	0.20725	0.24857	0.38733	0.29259
1568.03	0.0871	0.20668	0.24869	0.38692	0.29144
1568.23	0.0866	0.20665	0.24833	0.38601	0.2911
1568.43	0.08624	0.20626	0.24855	0.38514	0.29031
1568.63	0.08627	0.20579	0.24825	0.38364	0.28947
1568.83	0.08668	0.20563	0.24792	0.38247	0.28903
1569.03	0.08645	0.20513	0.24737	0.38126	0.28867
1569.23	0.08632	0.20431	0.24671	0.38024	0.28751
1569.43	0.08588	0.20384	0.24619	0.3789	0.28673
1569.63	0.08644	0.20378	0.24545	0.37806	0.28618
1569.83	0.08685	0.20355	0.24419	0.37749	0.28585
1570.03	0.08656	0.20303	0.24339	0.37699	0.28502
1570.23	0.08685	0.20262	0.24282	0.37643	0.28385
1570.43	0.08634	0.2023	0.24165	0.37572	0.28273
1570.63	0.08616	0.20202	0.24093	0.37509	0.28168
1570.83	0.08609	0.20159	0.24043	0.37392	0.28164
1571.03	0.08592	0.20155	0.23908	0.37318	0.28074
1571.23	0.08593	0.20068	0.23901	0.3724	0.27995
1571.43	0.08557	0.20035	0.23804	0.37177	0.27896
1571.63	0.0852	0.19974	0.23738	0.37143	0.27794
1571.83	0.08539	0.20029	0.2373	0.37067	0.27752
1572.03	0.08505	0.19964	0.2364	0.36935	0.27648
1572.23	0.08426	0.1995	0.23569	0.36854	0.27694
1572.43	0.08459	0.19898	0.23506	0.36808	0.27683
1572.63	0.08489	0.19843	0.23434	0.3666	0.2768
1572.83	0.08471	0.19804	0.23349	0.36506	0.27649
1573.03	0.08479	0.19771	0.23323	0.36452	0.276
1573.23	0.08465	0.19747	0.23274	0.36324	0.27454
1573.43	0.08472	0.19678	0.23199	0.36207	0.27404
1573.63	0.08505	0.19661	0.23161	0.36117	0.27326
1573.83	0.08511	0.19646	0.23095	0.36017	0.2724
1574.03	0.0845	0.19624	0.23094	0.35934	0.27058
1574.23	0.08455	0.19523	0.23039	0.35848	0.26969
1574.43	0.08442	0.19473	0.22959	0.35756	0.26919
1574.63	0.08421	0.19397	0.2294	0.35641	0.2684
1574.83	0.0838	0.19329	0.22937	0.35561	0.26828
1575.03	0.08346	0.19344	0.22851	0.35514	0.26767
1575.23	0.08317	0.19273	0.22851	0.35392	0.26679
1575.43	0.08321	0.19202	0.22805	0.35281	0.2656
1575.63	0.08279	0.19111	0.22768	0.35164	0.26478
1575.83	0.08214	0.19078	0.22761	0.35046	0.26423
1576.03	0.08175	0.1896	0.22713	0.3493	0.26338
1576.23	0.0813	0.18935	0.22683	0.34825	0.26351
1576.43	0.08119	0.18911	0.22616	0.34758	0.26351
1576.63	0.08012	0.188	0.22576	0.34656	0.26307
1576.83	0.0801	0.18809	0.22538	0.34587	0.26223
1577.03	0.07983	0.18767	0.22551	0.34561	0.26113
1577.23	0.07926	0.18715	0.22474	0.3444	0.26083
1577.43	0.07858	0.18684	0.22456	0.34325	0.26014
1577.63	0.07829	0.18667	0.22404	0.34266	0.25948
1577.83	0.0782	0.18639	0.22312	0.34216	0.25864
1578.03	0.07739	0.18583	0.22238	0.34162	0.25763
1578.23	0.07753	0.18505	0.2217	0.3411	0.2579
1578.43	0.07711	0.18519	0.22089	0.34085	0.25773
1578.63	0.07637	0.18482	0.22049	0.34032	0.25681
1578.83	0.076	0.18486	0.2197	0.33955	0.25684
1579.03	0.07629	0.18443	0.21855	0.33831	0.25643
1579.23	0.07671	0.18311	0.21848	0.3377	0.2556
1579.43	0.07765	0.18227	0.21773	0.33654	0.25483
1579.63	0.07748	0.18138	0.21721	0.33578	0.25418
1579.83	0.07793	0.18099	0.21742	0.33479	0.25342
1580.03	0.07814	0.18043	0.21682	0.33356	0.25282
1580.23	0.07768	0.18008	0.21653	0.33281	0.25244
1580.43	0.07773	0.18003	0.21585	0.33235	0.25153
1580.63	0.07722	0.17922	0.21577	0.33174	0.25023
1580.83	0.07737	0.17883	0.21556	0.33103	0.24866
1581.03	0.07721	0.17814	0.2154	0.33047	0.24782
1581.23	0.07705	0.17797	0.21438	0.32947	0.24795
1581.43	0.07634	0.17792	0.21387	0.32854	0.24669
1581.63	0.07585	0.17783	0.21316	0.3282	0.24651
1581.83	0.07596	0.17777	0.21275	0.32724	0.24584
1582.03	0.07564	0.17819	0.21241	0.3268	0.24516
1582.23	0.07595	0.17797	0.21196	0.32628	0.24521
1582.43	0.07544	0.17822	0.21104	0.32556	0.2445
1582.63	0.07482	0.17829	0.21063	0.3245	0.24399
1582.83	0.07552	0.17796	0.20992	0.32358	0.24415
1583.03	0.07583	0.17764	0.20903	0.32322	0.24389
1583.23	0.07614	0.1773	0.20908	0.32309	0.24373
1583.43	0.07645	0.17696	0.2086	0.32262	0.24358
1583.63	0.07636	0.17669	0.20817	0.32254	0.24359
1583.83	0.07594	0.17672	0.20823	0.32201	0.24303
1584.03	0.07539	0.17616	0.20772	0.32166	0.24239
1584.23	0.07482	0.17577	0.20752	0.32137	0.24128
1584.43	0.07477	0.17539	0.20702	0.32064	0.24024
1584.63	0.07407	0.1745	0.20644	0.31965	0.2398
1584.83	0.07383	0.17382	0.20598	0.31851	0.23894
1585.03	0.07343	0.17369	0.20513	0.3173	0.23849
1585.23	0.07277	0.17295	0.20407	0.31604	0.23794
1585.43	0.07244	0.17282	0.20355	0.31495	0.23693
1585.63	0.07217	0.17225	0.20318	0.3143	0.23657
1585.83	0.0727	0.17234	0.20279	0.31338	0.23563
1586.03	0.0729	0.17193	0.202	0.31344	0.23452
1586.23	0.07248	0.1712	0.20154	0.3124	0.23339
1586.43	0.07243	0.17081	0.20102	0.31148	0.2324
1586.63	0.07246	0.17018	0.2006	0.31028	0.23212
1586.83	0.07347	0.16958	0.20059	0.30941	0.2318
1587.03	0.07288	0.16936	0.19956	0.30872	0.23128
1587.23	0.0729	0.16877	0.19937	0.308	0.23084
1587.43	0.07257	0.16806	0.19912	0.30729	0.23121
1587.63	0.07197	0.16766	0.19832	0.30692	0.23092
1587.83	0.07203	0.16683	0.19808	0.30667	0.23014
1588.03	0.07217	0.16649	0.19752	0.30648	0.22956
1588.23	0.0721	0.16584	0.1965	0.30562	0.229
1588.43	0.0721	0.16556	0.19527	0.30418	0.22854
1588.63	0.07218	0.16518	0.19438	0.30288	0.22817
1588.83	0.07193	0.16518	0.19373	0.30121	0.22778
1589.03	0.07151	0.16556	0.19264	0.30012	0.22705
1589.23	0.07182	0.1651	0.19225	0.29922	0.22666
1589.43	0.07192	0.1652	0.19186	0.29831	0.22565
1589.63	0.07193	0.16492	0.19186	0.29761	0.22501
1589.83	0.07223	0.16527	0.19172	0.29658	0.22447
1590.03	0.07209	0.16418	0.19178	0.29638	0.22427
1590.23	0.07177	0.16405	0.19215	0.29532	0.22406
1590.43	0.07222	0.16359	0.19219	0.29487	0.22423
1590.63	0.07186	0.16318	0.19158	0.29385	0.2241
1590.83	0.07181	0.163	0.19144	0.29343	0.2238
1591.03	0.07088	0.16325	0.19053	0.29321	0.22401
1591.23	0.07122	0.16231	0.19043	0.29346	0.22378
1591.43	0.07098	0.16139	0.19052	0.29299	0.22391
1591.63	0.07012	0.16075	0.18924	0.29283	0.22299
1591.83	0.07	0.15987	0.18892	0.29222	0.2225
1592.03	0.06986	0.15977	0.18833	0.29152	0.2219
1592.23	0.06928	0.1591	0.18767	0.29087	0.22079
1592.43	0.06893	0.15912	0.1874	0.29066	0.21978
1592.63	0.06865	0.1595	0.18685	0.28959	0.2197
1592.83	0.06742	0.1595	0.18613	0.28855	0.21882
1593.03	0.06707	0.15879	0.18538	0.28798	0.21768
1593.23	0.06778	0.158	0.18513	0.28694	0.21725
1593.43	0.06805	0.15761	0.18473	0.28625	0.21563
1593.63	0.06791	0.15755	0.18513	0.28542	0.21507
1593.83	0.06813	0.15722	0.18512	0.28481	0.21452
1594.03	0.06784	0.1569	0.18479	0.2845	0.21421
1594.23	0.06839	0.15658	0.18448	0.28358	0.21341
1594.43	0.06804	0.1564	0.18388	0.2828	0.21275
1594.63	0.06781	0.15603	0.18298	0.28196	0.21179
1594.83	0.06789	0.15575	0.18267	0.2816	0.21126
1595.03	0.06757	0.15556	0.18231	0.28098	0.21099
1595.23	0.06783	0.15439	0.18178	0.28046	0.21015
1595.43	0.06718	0.15383	0.18123	0.27926	0.21009
1595.63	0.06661	0.15341	0.18052	0.27849	0.2095
1595.83	0.06651	0.15317	0.18077	0.27821	0.20921
1596.03	0.06706	0.15338	0.18091	0.27789	0.20838
1596.23	0.06652	0.15318	0.18014	0.27792	0.20828
1596.43	0.06636	0.15355	0.17971	0.27732	0.20771
1596.63	0.06598	0.1535	0.17898	0.27589	0.20815
1596.83	0.06582	0.15253	0.17844	0.2754	0.20714
1597.03	0.06596	0.15176	0.17791	0.27536	0.20686
1597.23	0.06673	0.15155	0.17763	0.27474	0.20635
1597.43	0.06627	0.15116	0.17756	0.27411	0.20576
1597.63	0.06536	0.15137	0.17739	0.27328	0.20593
1597.83	0.06564	0.15084	0.17693	0.27255	0.20531
1598.03	0.06468	0.15056	0.17614	0.27157	0.20486
1598.23	0.06447	0.15004	0.17603	0.27062	0.20468
1598.43	0.06419	0.14982	0.17519	0.26953	0.20429
1598.63	0.06402	0.14888	0.17485	0.26842	0.20358
1598.83	0.06365	0.1481	0.17436	0.2678	0.20373
1599.03	0.0633	0.14727	0.17357	0.26676	0.20337
1599.23	0.06336	0.14659	0.17302	0.26615	0.20266
1599.43	0.06297	0.14584	0.17277	0.26581	0.20254
1599.63	0.06235	0.14548	0.17267	0.26575	0.20178
1599.83	0.06258	0.14534	0.1727	0.26626	0.20085
1600.03	0.06342	0.14517	0.17253	0.26574	0.20055
1600.23	0.0633	0.14537	0.17189	0.26515	0.20018
1600.43	0.06337	0.14533	0.17182	0.26429	0.19938
1600.63	0.06402	0.1448	0.17134	0.26368	0.1991
1600.83	0.06365	0.14434	0.17052	0.26299	0.19785
1601.03	0.06353	0.14435	0.1705	0.26295	0.19714
1601.23	0.06389	0.14432	0.16978	0.26237	0.19662
1601.43	0.06344	0.14442	0.16953	0.26183	0.19618
1601.63	0.06324	0.1445	0.16889	0.26133	0.19573
1601.83	0.06368	0.14402	0.16865	0.26044	0.19486
1602.03	0.06328	0.1436	0.16819	0.25937	0.19488
1602.23	0.06372	0.14352	0.16803	0.25757	0.19452
1602.43	0.06361	0.14314	0.16764	0.25631	0.1939
1602.63	0.06334	0.14268	0.1676	0.25559	0.19313
1602.83	0.06327	0.14242	0.16719	0.25496	0.19269
1603.03	0.06306	0.14173	0.16669	0.25392	0.19173
1603.23	0.06223	0.14199	0.16734	0.25332	0.19151
1603.43	0.06182	0.14135	0.16781	0.25336	0.19155
1603.63	0.06197	0.14109	0.168	0.25342	0.19113
1603.83	0.06298	0.14047	0.16758	0.25339	0.19116
1604.03	0.06295	0.13999	0.16759	0.25232	0.19119
1604.23	0.06267	0.13996	0.1676	0.25134	0.19079
1604.43	0.06304	0.13933	0.16689	0.251	0.19043
1604.63	0.06342	0.13941	0.16635	0.25048	0.19032
1604.83	0.06257	0.13981	0.16575	0.24996	0.18962
1605.03	0.06286	0.13991	0.16513	0.25034	0.18956
1605.23	0.06329	0.13933	0.16383	0.25015	0.18908
1605.43	0.06235	0.13898	0.16284	0.24962	0.18891
1605.63	0.06205	0.13822	0.16211	0.24908	0.1886
1605.83	0.06121	0.13805	0.16106	0.24834	0.18822
1606.03	0.06042	0.13821	0.15986	0.24812	0.18832
1606.23	0.05988	0.13796	0.15966	0.24741	0.1875
1606.43	0.05945	0.13787	0.15854	0.2474	0.18692
1606.63	0.05887	0.13793	0.15768	0.24717	0.18625
1606.83	0.05827	0.13781	0.15729	0.24669	0.18603
1607.03	0.05764	0.13713	0.15667	0.2461	0.18604
1607.23	0.0574	0.13712	0.15678	0.24612	0.18569
1607.43	0.05794	0.13597	0.15705	0.24632	0.18535
1607.63	0.05796	0.13562	0.15652	0.24596	0.18591
1607.83	0.05834	0.13491	0.15587	0.24514	0.18586
1608.03	0.05793	0.13421	0.1565	0.24428	0.18503
1608.23	0.05791	0.13446	0.15583	0.24321	0.18461
1608.43	0.05807	0.13417	0.15568	0.24267	0.18385
1608.63	0.0583	0.13423	0.1557	0.24243	0.18353
1608.83	0.05819	0.13398	0.15512	0.24201	0.18254
1609.03	0.05849	0.13303	0.15496	0.24136	0.1817
1609.23	0.05868	0.13185	0.15508	0.2408	0.18083
1609.43	0.05827	0.13139	0.15501	0.23964	0.18026
1609.63	0.05848	0.131	0.15555	0.23875	0.17966
1609.83	0.05842	0.13127	0.15559	0.23852	0.17904
1610.03	0.05854	0.13091	0.15562	0.23853	0.17816
1610.23	0.05889	0.13062	0.15615	0.2376	0.17684
1610.43	0.05897	0.13042	0.1555	0.23625	0.17637
1610.63	0.05854	0.13056	0.15582	0.23512	0.17585
1610.83	0.05906	0.13003	0.1561	0.2347	0.17567
1611.03	0.05931	0.12917	0.15557	0.23394	0.1756
1611.23	0.05923	0.12878	0.15561	0.2336	0.1754
1611.43	0.0593	0.12863	0.15544	0.23322	0.17593
1611.63	0.05865	0.12872	0.15391	0.23232	0.17639
1611.83	0.05843	0.12862	0.15284	0.23138	0.1756
1612.03	0.05801	0.12856	0.15275	0.23135	0.1751
1612.23	0.0578	0.12903	0.15149	0.2308	0.17521
1612.43	0.05772	0.12907	0.15147	0.23061	0.17426
1612.63	0.05806	0.12893	0.15094	0.23071	0.17404
1612.83	0.05782	0.12858	0.15003	0.22986	0.17322
1613.03	0.05757	0.1279	0.1502	0.22962	0.17239
1613.23	0.0577	0.12723	0.14961	0.2295	0.17211
1613.43	0.05743	0.12709	0.14936	0.22934	0.1719
1613.63	0.05721	0.12732	0.14927	0.22947	0.17126
1613.83	0.05702	0.12718	0.14927	0.22969	0.17074
1614.03	0.05631	0.1271	0.1492	0.2295	0.16977
1614.23	0.05624	0.12688	0.14929	0.22881	0.16922
1614.43	0.05581	0.12654	0.14857	0.22751	0.16907
1614.63	0.05539	0.12671	0.1486	0.22683	0.16872
1614.83	0.05531	0.1264	0.14793	0.22658	0.16875
1615.03	0.05489	0.12608	0.14683	0.22575	0.16874
1615.23	0.05416	0.12591	0.14614	0.22523	0.16957
1615.43	0.05434	0.12608	0.14572	0.22504	0.16907
1615.63	0.05342	0.12557	0.14473	0.22388	0.16931
1615.83	0.05321	0.12573	0.14438	0.22324	0.16924
1616.03	0.05329	0.12534	0.14437	0.22269	0.1692
1616.23	0.0534	0.1254	0.14368	0.2221	0.16867
1616.43	0.05293	0.12526	0.14307	0.2214	0.16777
1616.63	0.05331	0.12505	0.14253	0.22087	0.16697
1616.83	0.05334	0.12454	0.14152	0.22032	0.16581
1617.03	0.05309	0.12413	0.14169	0.22033	0.16497
1617.23	0.05371	0.12331	0.14136	0.21969	0.16497
1617.43	0.05328	0.12332	0.14122	0.21944	0.16404
1617.63	0.05284	0.12286	0.1416	0.21871	0.16342
1617.83	0.05264	0.12214	0.14226	0.21797	0.16354
1618.03	0.05238	0.12134	0.1426	0.21746	0.1625
1618.23	0.05251	0.12128	0.14235	0.21678	0.16265
1618.43	0.05233	0.12148	0.14155	0.2159	0.16232
1618.63	0.05204	0.12089	0.14163	0.21547	0.1624
1618.83	0.05238	0.12042	0.14128	0.21615	0.16246
1619.03	0.0525	0.1198	0.14115	0.21562	0.16245
1619.23	0.05218	0.11896	0.14137	0.21541	0.16349
1619.43	0.05247	0.11879	0.14148	0.21514	0.1634
1619.63	0.05206	0.11864	0.14054	0.21409	0.16386
1619.83	0.05192	0.11933	0.13995	0.21342	0.16381
1620.03	0.05236	0.11936	0.13981	0.21291	0.16344
1620.23	0.05256	0.11993	0.13883	0.21261	0.16239
1620.43	0.05287	0.12004	0.13804	0.2118	0.16122
1620.63	0.05394	0.12041	0.13764	0.21134	0.15996
1620.83	0.05387	0.12024	0.1366	0.21072	0.15887
1621.03	0.05327	0.12021	0.13651	0.21023	0.15845
1621.23	0.05364	0.11993	0.13615	0.20925	0.15786
1621.43	0.05257	0.11985	0.1357	0.2088	0.15633
1621.63	0.05266	0.11946	0.13553	0.20775	0.15607
1621.83	0.0525	0.11858	0.13547	0.20738	0.15538
1622.03	0.05273	0.11788	0.13471	0.20676	0.15452
1622.23	0.0529	0.11763	0.13464	0.20661	0.15437
1622.43	0.05279	0.11671	0.1343	0.20632	0.1539
1622.63	0.05242	0.11542	0.13464	0.20668	0.15356
1622.83	0.05341	0.11428	0.13497	0.20698	0.15345
1623.03	0.05354	0.11372	0.13501	0.20647	0.15368
1623.23	0.0531	0.11315	0.1348	0.20597	0.15441
1623.43	0.05392	0.11308	0.13469	0.20532	0.15432
1623.63	0.05379	0.11225	0.134	0.20459	0.15443
1623.83	0.05323	0.11188	0.13372	0.20422	0.15452
1624.03	0.05336	0.1113	0.1337	0.20402	0.15435
1624.23	0.05307	0.11107	0.13286	0.20376	0.15315
1624.43	0.053	0.11053	0.13278	0.20354	0.15229
1624.63	0.05292	0.11054	0.13225	0.2031	0.15204
1624.83	0.05192	0.11072	0.13081	0.20262	0.15195
1625.03	0.0513	0.11129	0.13042	0.20194	0.15189
1625.23	0.05114	0.11162	0.13016	0.20151	0.15092
1625.43	0.05059	0.11143	0.12976	0.20075	0.15008
1625.63	0.05058	0.11185	0.12987	0.20004	0.14999
1625.83	0.04992	0.11161	0.12988	0.19981	0.14927
1626.03	0.05019	0.11235	0.12951	0.19914	0.14907
1626.23	0.04953	0.11249	0.13037	0.19887	0.14899
1626.43	0.04938	0.11232	0.1302	0.19881	0.14878
1626.63	0.04909	0.11202	0.1302	0.19888	0.14835
1626.83	0.0498	0.1116	0.12967	0.1983	0.14811
1627.03	0.0495	0.11132	0.12888	0.19779	0.14796
1627.23	0.04933	0.11045	0.1286	0.19694	0.14761
1627.43	0.05006	0.10977	0.12901	0.19704	0.14803
1627.63	0.04958	0.10867	0.12886	0.19711	0.14805
1627.83	0.04881	0.10863	0.1288	0.19682	0.14804
1628.03	0.0493	0.10843	0.12874	0.19648	0.14779
1628.23	0.04955	0.10801	0.1285	0.19614	0.14729
1628.43	0.04981	0.10817	0.12872	0.19507	0.14704
1628.63	0.05004	0.1081	0.1281	0.19433	0.14718
1628.83	0.05	0.1082	0.1269	0.19382	0.14705
1629.03	0.05002	0.10825	0.1272	0.19339	0.14675
1629.23	0.05024	0.10771	0.12658	0.19319	0.14671
1629.43	0.05029	0.10765	0.12605	0.19261	0.14642
1629.63	0.04987	0.10809	0.1258	0.19234	0.14631
1629.83	0.04963	0.10865	0.12544	0.19242	0.14569
1630.03	0.04924	0.10882	0.12483	0.19178	0.14523
1630.23	0.04892	0.10855	0.12497	0.19121	0.14448
1630.43	0.04884	0.10827	0.12402	0.1909	0.14417
1630.63	0.04843	0.10809	0.12252	0.19083	0.14294
1630.83	0.0487	0.10803	0.1217	0.19004	0.14254
1631.03	0.0484	0.10799	0.12133	0.1896	0.14214
1631.23	0.04804	0.10798	0.12177	0.18967	0.14177
1631.43	0.04819	0.10798	0.12192	0.18938	0.14145
1631.63	0.0479	0.1075	0.12189	0.18945	0.14109
1631.83	0.04789	0.10767	0.12117	0.18869	0.14112
1632.03	0.04872	0.10707	0.12141	0.18878	0.14073
1632.23	0.04863	0.10728	0.12139	0.18817	0.14015
1632.43	0.0487	0.10719	0.12139	0.18717	0.14005
1632.63	0.04882	0.10669	0.12116	0.18681	0.13995
1632.83	0.04955	0.10634	0.12051	0.18642	0.13969
1633.03	0.04974	0.10603	0.1202	0.18612	0.13982
1633.23	0.04976	0.1056	0.11956	0.18553	0.13992
1633.43	0.04928	0.10523	0.11938	0.18506	0.13913
1633.63	0.04866	0.10484	0.11981	0.18457	0.1391
1633.83	0.04853	0.10467	0.12003	0.18383	0.13865
1634.03	0.04794	0.10423	0.11903	0.18285	0.13859
1634.23	0.04788	0.10391	0.1188	0.18237	0.13869
1634.43	0.0476	0.10342	0.11819	0.18234	0.13845
1634.63	0.04767	0.10369	0.11802	0.18227	0.13775
1634.83	0.04795	0.10382	0.11839	0.18121	0.1379
1635.03	0.04735	0.1035	0.11828	0.18071	0.13759
1635.23	0.04699	0.10293	0.11833	0.18065	0.13714
1635.43	0.04681	0.10261	0.11764	0.18019	0.13705
1635.63	0.04688	0.1023	0.11702	0.18008	0.13694
1635.83	0.04623	0.10221	0.11678	0.17976	0.13646
1636.03	0.0456	0.10186	0.11717	0.17994	0.13593
1636.23	0.04485	0.10177	0.11664	0.17964	0.13584
1636.43	0.04489	0.10159	0.11636	0.17879	0.13541
1636.63	0.04471	0.10114	0.11646	0.17863	0.13508
1636.83	0.0449	0.10104	0.11578	0.17822	0.13488
1637.03	0.04458	0.1008	0.1154	0.17779	0.13443
1637.23	0.04413	0.10038	0.11569	0.17728	0.13401
1637.43	0.04434	0.09988	0.11534	0.17673	0.13333
1637.63	0.0442	0.09947	0.11542	0.17622	0.13272
1637.83	0.0444	0.09934	0.11529	0.17562	0.13269
1638.03	0.04412	0.09964	0.11432	0.17573	0.13262
1638.23	0.04459	0.09906	0.11445	0.17537	0.13175
1638.43	0.04472	0.0985	0.11453	0.17547	0.13121
1638.63	0.04507	0.09812	0.11401	0.17516	0.13088
1638.83	0.04491	0.0976	0.11327	0.17482	0.13072
1639.03	0.04463	0.09763	0.11274	0.17449	0.1303
1639.23	0.04433	0.09749	0.11168	0.17432	0.13001
1639.43	0.04437	0.09737	0.11106	0.17387	0.12981
1639.63	0.04431	0.09703	0.11066	0.17366	0.12937
1639.83	0.04312	0.09676	0.11115	0.17326	0.12907
1640.03	0.04319	0.09639	0.11068	0.17305	0.12916
1640.23	0.04255	0.09646	0.11001	0.17253	0.12912
1640.43	0.04243	0.09703	0.10992	0.17168	0.12891
1640.63	0.04178	0.09705	0.11016	0.17184	0.12919
1640.83	0.0417	0.09743	0.10995	0.17144	0.12971
1641.03	0.04166	0.09754	0.10994	0.17085	0.12917
1641.23	0.04239	0.0975	0.11005	0.1708	0.1288
1641.43	0.04289	0.09724	0.11038	0.17017	0.12849
1641.63	0.04304	0.09704	0.11087	0.16967	0.12804
1641.83	0.04352	0.09722	0.11171	0.16932	0.1286
1642.03	0.04339	0.09701	0.11077	0.16917	0.12808
1642.23	0.04326	0.09608	0.11114	0.16889	0.12764
1642.43	0.04346	0.09537	0.11112	0.16936	0.12772
1642.63	0.04328	0.09547	0.11128	0.16878	0.12734
1642.83	0.0434	0.09526	0.1108	0.16895	0.12679
1643.03	0.04339	0.09503	0.11082	0.16855	0.12624
1643.23	0.04358	0.09459	0.1108	0.168	0.12579
1643.43	0.04386	0.09391	0.1114	0.16734	0.12579
1643.63	0.04383	0.0936	0.11092	0.16682	0.12563
1643.83	0.04339	0.09374	0.11057	0.166	0.12526
1644.03	0.04313	0.09411	0.10961	0.16586	0.12501
1644.23	0.04239	0.0939	0.10898	0.16491	0.12495
1644.43	0.04198	0.09405	0.10861	0.16427	0.12489
1644.63	0.04152	0.09409	0.10825	0.1642	0.12528
1644.83	0.04205	0.09431	0.1069	0.16333	0.1251
1645.03	0.0418	0.09407	0.10604	0.16226	0.12436
1645.23	0.04214	0.09363	0.1052	0.16168	0.12411
1645.43	0.04173	0.09319	0.10498	0.16083	0.12385
1645.63	0.04186	0.09313	0.10424	0.16025	0.1237
1645.83	0.04162	0.09327	0.10373	0.16049	0.12398
1646.03	0.04102	0.09345	0.10274	0.16036	0.12338
1646.23	0.04162	0.09346	0.10321	0.16013	0.12297
1646.43	0.04221	0.09311	0.1038	0.16061	0.12347
1646.63	0.04189	0.09345	0.10412	0.16028	0.12318
1646.83	0.04207	0.09298	0.10421	0.1608	0.12297
1647.03	0.04231	0.09294	0.10494	0.16009	0.12304
1647.23	0.04305	0.09338	0.10511	0.15954	0.12309
1647.43	0.04327	0.09282	0.10524	0.15939	0.12357
1647.63	0.0433	0.09249	0.10474	0.15917	0.12327
1647.83	0.04303	0.09302	0.10477	0.15877	0.12214
1648.03	0.0425	0.09245	0.10502	0.15851	0.12182
1648.23	0.04285	0.0921	0.10466	0.15786	0.12154
1648.43	0.04251	0.09177	0.10435	0.15729	0.12112
1648.63	0.04237	0.09149	0.10415	0.15715	0.12106
1648.83	0.04215	0.09115	0.10384	0.15635	0.12021
1649.03	0.04096	0.09025	0.10353	0.15581	0.1202
1649.23	0.04125	0.08989	0.10345	0.15552	0.11942
1649.43	0.04061	0.08959	0.10273	0.15591	0.11897
1649.63	0.04067	0.08966	0.10242	0.15583	0.11865
1649.83	0.04047	0.08958	0.10237	0.15588	0.11889
1650.03	0.04043	0.08925	0.10211	0.15536	0.11813
1650.23	0.0405	0.08869	0.1024	0.15559	0.1187
1650.43	0.04007	0.08836	0.10256	0.1562	0.11866
1650.63	0.03931	0.08824	0.1019	0.15607	0.11816
1650.83	0.03899	0.08799	0.10151	0.15604	0.11785
1651.03	0.03928	0.08743	0.10108	0.15523	0.1173
1651.23	0.03932	0.08746	0.10037	0.15473	0.11644
1651.43	0.03886	0.08675	0.0998	0.15418	0.11569
1651.63	0.03841	0.08652	0.09969	0.15347	0.11438
1651.83	0.03803	0.08674	0.09925	0.15339	0.11396
1652.03	0.03804	0.08591	0.09927	0.15342	0.11389
1652.23	0.03851	0.08619	0.09847	0.15292	0.11371
1652.43	0.0384	0.08576	0.09839	0.1521	0.11331
1652.63	0.03838	0.08578	0.09843	0.15185	0.11297
1652.83	0.03823	0.08539	0.09821	0.15088	0.11291
1653.03	0.03841	0.08516	0.09758	0.1506	0.11267
1653.23	0.03863	0.08523	0.09759	0.1502	0.11237
1653.43	0.03865	0.08489	0.09699	0.14992	0.11273
1653.63	0.03876	0.08499	0.09742	0.14982	0.11278
1653.83	0.03942	0.08449	0.09764	0.14945	0.11361
1654.03	0.03945	0.08423	0.09773	0.14957	0.11338
1654.23	0.03932	0.08412	0.09801	0.15004	0.11347
1654.43	0.03929	0.08356	0.09731	0.14979	0.11277
1654.63	0.03899	0.08337	0.09646	0.14879	0.11246
1654.83	0.03897	0.08329	0.09666	0.14834	0.1121
1655.03	0.03987	0.08249	0.09662	0.14772	0.11145
1655.23	0.03994	0.08249	0.09606	0.14701	0.11094
1655.43	0.03944	0.08246	0.09561	0.14666	0.11076
1655.63	0.03961	0.08188	0.09558	0.14645	0.11077
1655.83	0.03994	0.08173	0.09494	0.14619	0.1111
1656.03	0.03997	0.08202	0.09534	0.14575	0.11071
1656.23	0.04033	0.08293	0.09468	0.14523	0.11011
1656.43	0.04014	0.08286	0.09452	0.14496	0.10967
1656.63	0.03999	0.08283	0.09441	0.14456	0.10917
1656.83	0.03945	0.0828	0.09386	0.14424	0.10898
1657.03	0.03925	0.0829	0.09342	0.14443	0.1087
1657.23	0.0391	0.08293	0.09341	0.14454	0.10894
1657.43	0.03961	0.08284	0.09337	0.14416	0.10911
1657.63	0.03941	0.08313	0.09343	0.14451	0.10859
1657.83	0.03998	0.08288	0.09375	0.14425	0.10885
1658.03	0.03936	0.08296	0.09346	0.14415	0.1079
1658.23	0.03916	0.08294	0.093	0.14396	0.10749
1658.43	0.03897	0.08288	0.09268	0.14354	0.10707
1658.63	0.03906	0.08323	0.09215	0.14314	0.10662
1658.83	0.03907	0.0832	0.09216	0.14307	0.10644
1659.03	0.03952	0.08253	0.09182	0.14298	0.10601
1659.23	0.03902	0.08257	0.09147	0.14188	0.10596
1659.43	0.03848	0.08256	0.09139	0.14204	0.1055
1659.63	0.03853	0.08202	0.0914	0.14172	0.10551
1659.83	0.03823	0.08206	0.09089	0.14163	0.10475
1660.03	0.03777	0.08207	0.09153	0.1416	0.10488
1660.23	0.03789	0.08181	0.09115	0.14186	0.10427
1660.43	0.03706	0.08141	0.0911	0.1413	0.10459
1660.63	0.03715	0.08145	0.09074	0.1405	0.10426
1660.83	0.0366	0.08096	0.09029	0.14	0.10495
1661.03	0.03636	0.08087	0.09038	0.139	0.10462
1661.23	0.03629	0.0806	0.09089	0.1385	0.10519
1661.43	0.0362	0.08057	0.09024	0.13741	0.1049
1661.63	0.03533	0.08058	0.08995	0.1372	0.1046
1661.83	0.03525	0.08007	0.08996	0.13648	0.10414
1662.03	0.03541	0.08019	0.0891	0.13652	0.10335
1662.23	0.03534	0.08053	0.0889	0.13624	0.10284
1662.43	0.03564	0.08034	0.08861	0.13611	0.10287
1662.63	0.0356	0.08013	0.08759	0.13594	0.10255
1662.83	0.03568	0.07987	0.08761	0.13567	0.10234
1663.03	0.0361	0.07885	0.0876	0.13523	0.102
1663.23	0.03639	0.0784	0.08716	0.135	0.10174
1663.43	0.0364	0.07867	0.08697	0.13564	0.10108
1663.63	0.03638	0.078	0.08624	0.13553	0.10103
1663.83	0.03652	0.07743	0.08556	0.13583	0.10055
1664.03	0.03598	0.0771	0.08586	0.13553	0.10085
1664.23	0.03564	0.07714	0.08592	0.13506	0.10081
1664.43	0.03571	0.07731	0.08647	0.1341	0.10129
1664.63	0.03607	0.07691	0.08712	0.13332	0.10161
1664.83	0.03598	0.07607	0.08782	0.13265	0.10195
1665.03	0.0356	0.07588	0.08797	0.13194	0.10163
1665.23	0.03518	0.076	0.08783	0.13115	0.10212
1665.43	0.03563	0.07598	0.08737	0.13103	0.10225
1665.63	0.03527	0.07565	0.08712	0.13084	0.10171
1665.83	0.03531	0.07505	0.08679	0.13132	0.10184
1666.03	0.03563	0.07555	0.08603	0.13151	0.10172
1666.23	0.03525	0.07542	0.08562	0.1311	0.10174
1666.43	0.03583	0.07485	0.08488	0.13103	0.10217
1666.63	0.03579	0.07468	0.08428	0.13066	0.10166
[truncated: 2,266 more rows]

## Sheet: Fig. 3b
Time	A	B	C	D	E
[truncated: 4,000 more rows]

## Sheet: Fig. 4e
5 μM D92N					7.5 μM D92N					10 μM D92N
[truncated: 10 more rows]

[truncated: 44 more sheets: Fig.4f, Fig. 5d, Fig. 5e, Supplementary Table 3 , Supplementary Fig. 4 , Supplementary Fig. 8, Supplementary Table 4, Supplementary Table 5, Supplementary Table 6, Supplementary Table 7, Supplementary Fig. 9, Supplementary Table 9, Supplementary Table 10, Supplementary Fig.  10 a, Supplementary Fig. 10c, Supplementary Table 11, Supplementary Table 12, Supplementary Table 13, Supplementary Fig. 13, Supplementary Table Fig.14 …]
